# Supplementary material for: Untargeted metabolomic profiling reveals molecular signatures associated with type 2 diabetes in Nigerians
Source: Genome Med. 2024 Mar 5;16:38. doi: 10.1186/s13073-024-01308-5 (PMC10913364; doi:10.1186/s13073-024-01308-5)
Supplement: Supplementary file 2 — Additional file 2. Plasma metabolites identified in the discovery samples. It depicts comprehensive lists of all named plasma metabolites identified in the 310 participants included in the discovery phase of the study sorted by significance level, fold change, and/or by super pathway and includes Table S2A, Heat map of all 1116 metabolites identified in the discovery cohort (statistically different metabolites are sorted by FC and found on the top tier of the table whereas non statistically significant metabolites are at the bottom tiers of the table);Table S2B, Heat map of the 301 differentially expressed metabolites between individuals with T2D and withoutT2D (p < 0.05);Table S2C, Heat map of the 280 differentially expressed metabolites between individuals with T2D and without T2D (FDR < 0.1);Table S2D, Heat map of the 280 differentially expressed metabolites between individuals with T2D and without T2D sorted by super pathways (FDR < 0.1). Green cells: denotes lower mean value in individuals with T2D compared those without T2D; Red cells: denotes higher mean value in individuals with T2D compared those without T2D; Light red cells and light green cells shaded cells indicate 0.05 < p < 0.10 (light red indicates that the mean values trend higher in T2D; light green values trend lower). [file 13073_2024_1308_MOESM2_ESM.xlsx]

## Sheet: Table 2A. 1116 identified Met
Super Pathway	Sub Pathway	Biochemical Name	Comp ID	KEGG	HMDB	PUBCHEM	Fold-change (T2D vs non-T2D)	p-value	q-value
Xenobiotics	Food Component/Plant	ethyl alpha-glucopyranoside	63152		HMDB0029968	11127487	0.3	0.0008	0.007
Xenobiotics	Food Component/Plant	(2,4 or 2,5)-dimethylphenol sulfate	62533				0.39	0.0338	0.0862
Partially Characterized Molecules	Partially Characterized Molecules	branched-chain, straight-chain, or cyclopropyl 10:1 fatty acid (1)*	63615				0.51	8.7846e-10	6.4118e-08
Carbohydrate	Glycolysis, Gluconeogenesis, and Pyruvate Metabolism	1,5-anhydroglucitol (1,5-AG)	20675	C07326	HMDB0002712	64960	0.52	2.5e-14	3.33e-12
Lipid	Progestin Steroids	5alpha-pregnan-3beta,20alpha-diol monosulfate (2)	37200				0.55	0.0085	0.0389
Lipid	Progestin Steroids	5alpha-pregnan-3beta-ol,20-one sulfate	37480				0.58	0.0255	0.0743
Lipid	Progestin Steroids	5alpha-pregnan-3beta,20beta-diol monosulfate (1)	37196		HMDB0240580		0.6	0.0159	0.0548
Amino Acid	Urea cycle; Arginine and Proline Metabolism	N-methylproline	37431		HMDB0094696	643474	0.61	0.017	0.0568
Lipid	Fatty Acid Metabolism (Acyl Carnitine, Monounsaturated)	5-dodecenoylcarnitine (C12:1)	61769		HMDB13326	91825571	0.62	2.3258e-05	0.0005
Lipid	Progestin Steroids	pregnanediol-3-glucuronide	40708		HMDB0010318	123796	0.62	0.0066	0.0332
Lipid	Progestin Steroids	pregnanolone/allopregnanolone sulfate	48394	C05480	HMDB0240591 HMDB0062782	31402;129699967	0.62	0.0209	0.0665
Lipid	Pregnenolone Steroids	17alpha-hydroxypregnanolone glucuronide	47403				0.69	0.0024	0.017
Nucleotide	Pyrimidine Metabolism, Orotate containing	dihydroorotate	601	C00337	HMDB03349	648	0.69	0.0035	0.022
Lipid	Androgenic Steroids	5alpha-androstan-3alpha,17alpha-diol monosulfate	37183		HMDB0000412		0.69	0.009	0.0399
Partially Characterized Molecules	Partially Characterized Molecules	glutamine_degradant*	46225				0.7	4.4675e-05	0.0008
Lipid	Medium Chain Fatty Acid	5-dodecenoate (12:1n7)	33968		HMDB0000529	5312378	0.71	0.0003	0.0039
Lipid	Fatty Acid, Dicarboxylate	decadienedioic acid (C10:2-DC)**	63685			17789717	0.71	0.0399	0.0971
Lipid	Long Chain Monounsaturated Fatty Acid	myristoleate (14:1n5)	32418	C08322	HMDB0002000	5281119	0.72	0.0004	0.0047
Amino Acid	Alanine and Aspartate Metabolism	N,N-dimethylalanine	63151			5488191	0.73	3.7861e-05	0.0007
Peptide	Gamma-glutamyl Amino Acid	gamma-glutamylglutamine	2730	C05283	HMDB0011738	150914	0.73	0.0143	0.051
Lipid	Long Chain Monounsaturated Fatty Acid	palmitoleate (16:1n7)	33447	C08362	HMDB0003229	445638	0.73	0.0218	0.068
Partially Characterized Molecules	Partially Characterized Molecules	bilirubin degradation product, C17H20N2O5 (2)**	64406				0.74	0.0129	0.0485
Lipid	Fatty Acid Metabolism (Acyl Carnitine, Dicarboxylate)	pimeloylcarnitine/3-methyladipoylcarnitine (C7-DC)	53224				0.74	0.0178	0.0582
Nucleotide	Purine Metabolism, Adenine containing	adenosine 5'-diphosphate (ADP)	3108	C00008	HMDB0001341	6022	0.74	0.0222	0.0688
Amino Acid	Glutamate Metabolism	glutamine	53	C00064	HMDB0000641	5961	0.75	0.0047	0.027
Partially Characterized Molecules	Partially Characterized Molecules	bilirubin degradation product, C17H18N2O4 (3)**	64408				0.75	0.0087	0.0393
Partially Characterized Molecules	Partially Characterized Molecules	bilirubin degradation product, C16H18N2O5 (1)**	64403				0.75	0.028	0.0773
Amino Acid	Methionine, Cysteine, SAM and Taurine Metabolism	N-acetyltaurine	48187		HMDB0240253	159864	0.76	1.8544e-08	9.6897e-07
Nucleotide	Pyrimidine Metabolism, Uracil containing	2'-deoxyuridine	52602	C00526	HMDB0000012	13712	0.76	0.0024	0.017
Partially Characterized Molecules	Partially Characterized Molecules	bilirubin degradation product, C17H20N2O5 (1)**	64405				0.76	0.0073	0.0355
Lipid	Plasmalogen	1-(1-enyl-palmitoyl)-2-palmitoleoyl-GPC (P-16:0/16:1)*	52713		HMDB0011207	52923882	0.77	3.4899e-08	1.6933e-06
Lipid	Hexosylceramides (HCER)	glycosyl ceramide (d18:2/24:1, d18:1/24:2)*	57453				0.77	3.667e-07	1.2455e-05
Lipid	Hexosylceramides (HCER)	glycosyl-N-tricosanoyl-sphingadienine (d18:2/23:0)*	57445				0.77	4.3557e-06	0.0001
Lipid	Fatty Acid Metabolism (Acyl Carnitine, Polyunsaturated)	arachidonoylcarnitine (C20:4)	57518		HMDB0006455	136212424	0.77	0.0009	0.0079
Lipid	Fatty Acid Metabolism (Acyl Carnitine, Polyunsaturated)	docosahexaenoylcarnitine (C22:6)*	57523				0.77	0.0033	0.0211
Amino Acid	Methionine, Cysteine, SAM and Taurine Metabolism	S-methylmethionine	38127	C05319	HMDB0038670	458	0.77	0.0049	0.027
Lipid	Fatty Acid Metabolism (Acyl Choline)	palmitoylcholine	52944		HMDB0240592	151731	0.77	0.0249	0.0731
Lipid	Fatty Acid, Dicarboxylate	tetradecadienedioate (C14:2-DC)*	62918			86018718	0.77	0.0261	0.0745
Xenobiotics	Food Component/Plant	N-oxalyl glycine (NOG)	57776			3080614	0.77	0.028	0.0773
Amino Acid	Tryptophan Metabolism	indolepropionate	32405		HMDB0002302	3744	0.77	0.0497	0.1122
Partially Characterized Molecules	Partially Characterized Molecules	bilirubin degradation product, C17H18N2O4 (2)**	64407				0.78	0.0261	0.0745
Lipid	Hexosylceramides (HCER)	glycosyl-N-nervonoyl-sphingosine (d18:1/24:1)*	57369		HMDB0010712 HMDB0004975	53480656;20057357	0.79	1.7612e-07	6.6464e-06
Lipid	Fatty Acid Metabolism (Acyl Carnitine, Monounsaturated)	palmitoleoylcarnitine (C16:1)*	53223			71464547	0.79	0.0002	0.0027
Lipid	Fatty Acid, Dicarboxylate	hydroxy-CMPF*	62277				0.79	0.0006	0.0058
Xenobiotics	Chemical	perfluorooctanoate (PFOA)	62071		HMDB0059587	9554	0.79	0.0139	0.0498
Lipid	Hexosylceramides (HCER)	glycosyl-N-behenoyl-sphingadienine (d18:2/22:0)*	57421				0.8	3.0536e-05	0.0006
Amino Acid	Histidine Metabolism	4-imidazoleacetate	32349	C02835	HMDB0002024	96215	0.8	0.0094	0.0409
Amino Acid	Glutathione Metabolism	5-oxoproline	1494	C01879 C02237	HMDB0000267	439685;7405	0.81	0.0004	0.005
Peptide	Gamma-glutamyl Amino Acid	gamma-glutamylglycine	33949		HMDB0011667	100099	0.81	0.0052	0.0286
Lipid	Fatty Acid Metabolism (Acyl Carnitine, Polyunsaturated)	docosapentaenoylcarnitine (C22:5n3)*	57529			71464594	0.81	0.0081	0.0379
Xenobiotics	Drug - Antibiotic	desethylamodiaquine	64511		HMDB0060977	122068	0.81	0.0131	0.0489
Lipid	Fatty Acid, Amino	2-aminooctanoate	43343		HMDB0000991	69522	0.81	0.0414	0.1001
Amino Acid	Creatine Metabolism	guanidinoacetate	43802	C00581	HMDB0000128	763	0.82	1.2264e-07	4.9006e-06
Lipid	Hexosylceramides (HCER)	glycosyl ceramide (d18:1/20:0, d16:1/22:0)*	57595				0.82	0.0003	0.0042
Lipid	Secondary Bile Acid Metabolism	3b-hydroxy-5-cholenoic acid	43507		HMDB0000308	92997	0.82	0.0012	0.0105
Cofactors and Vitamins	Hemoglobin and Porphyrin Metabolism	biliverdin	2137	C00500	HMDB0001008	5280353	0.82	0.023	0.0698
Lipid	Estrogenic Steroids	estrone 3-sulfate	18474	C02538	HMDB0001425	3001028	0.82	0.0362	0.0914
Lipid	Hexosylceramides (HCER)	glycosyl-N-behenoyl-sphingosine (d18:1/22:0)*	57371				0.83	1.6192e-05	0.0004
Peptide	Gamma-glutamyl Amino Acid	gamma-glutamyltryptophan	33947		HMDB0029160	3989307	0.83	0.0003	0.0039
Lipid	Fatty Acid Metabolism (Acyl Carnitine, Polyunsaturated)	linolenoylcarnitine (C18:3)*	57511				0.83	0.0023	0.0168
Lipid	Lysoplasmalogen	1-(1-enyl-palmitoyl)-GPC (P-16:0)*	52474		HMDB0010407	10917802	0.83	0.0036	0.022
Lipid	Endocannabinoid	N-stearoylserine*	61822				0.83	0.0089	0.0397
Lipid	Sphingomyelins	sphingomyelin (d18:1/20:2, d18:2/20:1, d16:1/22:2)*	57481				0.83	0.0369	0.0928
Lipid	Secondary Bile Acid Metabolism	taurocholenate sulfate*	32807				0.83	0.0468	0.1089
Amino Acid	Lysine Metabolism	N6,N6,N6-trimethyllysine	1498	C03793	HMDB0001325	440120	0.84	1.1957e-05	0.0003
Amino Acid	Glycine, Serine and Threonine Metabolism	N-acetylthreonine	33939		HMDB0062557	152204	0.84	1.613e-05	0.0004
Amino Acid	Tryptophan Metabolism	6-bromotryptophan	62503			9856996	0.84	3.3142e-05	0.0007
Lipid	Sterol	3beta-hydroxy-5-cholestenoate	54805	C17333		165511	0.84	0.0004	0.0046
Peptide	Gamma-glutamyl Amino Acid	gamma-glutamylhistidine	18245		HMDB0029151	7017195	0.84	0.0431	0.1032
Lipid	Carnitine Metabolism	deoxycarnitine	36747	C01181	HMDB0001161	22620	0.85	8.2421e-06	0.0002
Lipid	Sphingomyelins	sphingomyelin (d18:2/24:2)*	57479				0.85	0.0002	0.0029
Amino Acid	Histidine Metabolism	1-methylhistidine	30460	C01152	HMDB0000001	92105	0.85	0.0005	0.0051
Lipid	Fatty Acid Metabolism (Acyl Carnitine, Polyunsaturated)	linoleoylcarnitine (C18:2)*	46223		HMDB0006469	6450015	0.85	0.0007	0.007
Lipid	Sphingomyelins	sphingomyelin (d18:2/14:0, d18:1/14:1)*	47154				0.85	0.0101	0.0428
Lipid	Fatty Acid Metabolism (Acyl Carnitine, Polyunsaturated)	dihomo-linolenoylcarnitine (C20:3n3 or 6)*	57521				0.85	0.0126	0.048
Partially Characterized Molecules	Partially Characterized Molecules	bilirubin degradation product, C16H18N2O5 (3)**	64414				0.85	0.0306	0.0805
Amino Acid	Urea cycle; Arginine and Proline Metabolism	citrulline	2132	C00327	HMDB0000904	9750	0.86	6.3142e-05	0.0011
Amino Acid	Glutamate Metabolism	alpha-ketoglutaramate*	62101	C00940	HMDB0001552	48	0.86	0.0018	0.0136
Lipid	Fatty Acid Metabolism (Acyl Carnitine, Monounsaturated)	eicosenoylcarnitine (C20:1)*	57519				0.86	0.0085	0.0389
Peptide	Dipeptide	isoleucylglycine	40008		HMDB0028907	342532	0.86	0.0111	0.0453
Amino Acid	Tyrosine Metabolism	vanillylmandelate (VMA)	1567	C05584	HMDB0000291	1245	0.86	0.0114	0.0453
Lipid	Medium Chain Fatty Acid	10-undecenoate (11:1n1)	32497	C13910	HMDB0033724	14891	0.86	0.0425	0.1021
Lipid	Sphingomyelins	sphingomyelin (d18:1/22:2, d18:2/22:1, d16:1/24:2)*	57477				0.87	0.0003	0.004
Lipid	Plasmalogen	1-(1-enyl-palmitoyl)-2-oleoyl-GPC (P-16:0/18:1)*	52478		HMDB0007996	34779384	0.87	0.0005	0.0051
Amino Acid	Alanine and Aspartate Metabolism	asparagine	512	C00152	HMDB0000168	6267	0.87	0.0013	0.0111
Lipid	Medium Chain Fatty Acid	caprylate (8:0)	32492	C06423	HMDB0000482	379	0.87	0.0085	0.0389
Peptide	Gamma-glutamyl Amino Acid	gamma-glutamylthreonine	33364		HMDB0029159	76078708	0.87	0.0138	0.0498
Lipid	Sphingomyelins	sphingomyelin (d18:1/20:1, d18:2/20:0)*	48491				0.88	0.0005	0.005
Amino Acid	Urea cycle; Arginine and Proline Metabolism	N,N,N-trimethyl-alanylproline betaine (TMAP)	62947		HMDB0240365		0.88	0.0007	0.0065
Lipid	Lysophospholipid	1-palmitoleoyl-GPC (16:1)*	33230		HMDB0010383	24779461	0.88	0.0116	0.0453
Lipid	Lactosylceramides (LCER)	lactosyl-N-nervonoyl-sphingosine (d18:1/24:1)*	57370				0.88	0.0168	0.0563
Lipid	Endocannabinoid	N-oleoylserine	57664			44190514	0.88	0.0175	0.0574
Amino Acid	Histidine Metabolism	N-acetylcarnosine	43488		HMDB0012881	9903482	0.88	0.0285	0.0776
Lipid	Fatty Acid, Monohydroxy	2-hydroxyoctanoate	22036		HMDB0002264	5312860;6995013;94180	0.88	0.032	0.0821
Lipid	Secondary Bile Acid Metabolism	glycocholenate sulfate*	57741				0.88	0.0356	0.0902
Lipid	Androgenic Steroids	androstenediol (3alpha, 17alpha) monosulfate (2)	37207				0.88	0.0465	0.1086
Xenobiotics	Food Component/Plant	methyl glucopyranoside (alpha + beta)	46144		HMDB0029965	445238;3036743;2108	0.89	9.4389e-10	6.4118e-08
Lipid	Plasmalogen	1-(1-enyl-palmitoyl)-2-linoleoyl-GPC (P-16:0/18:2)*	52682		HMDB0011211	24779386	0.89	0.0019	0.0143
Lipid	Sphingolipid Synthesis	sphinganine-1-phosphate	52605		HMDB0001383	520	0.89	0.0025	0.017
Lipid	Lysophospholipid	1-linoleoyl-GPC (18:2)	34419	C04100	HMDB0010386	11988421	0.89	0.0026	0.0173
Nucleotide	Pyrimidine Metabolism, Orotate containing	orotate	1505	C00295	HMDB0000226	967	0.89	0.0078	0.0375
Amino Acid	Urea cycle; Arginine and Proline Metabolism	homoarginine	22137	C01924	HMDB0000670	9085	0.89	0.0086	0.0389
Lipid	Sterol	3beta,7alpha-dihydroxy-5-cholestenoate	36803	C17335	HMDB0012454	3081084	0.89	0.0099	0.0426
Cofactors and Vitamins	Ascorbate and Aldarate Metabolism	gulonate*	46957	C00800	HMDB0003290	152304	0.89	0.0113	0.0453
Lipid	Fatty Acid Metabolism (Acyl Carnitine, Polyunsaturated)	dihomo-linoleoylcarnitine (C20:2)*	57520				0.89	0.0282	0.0775
Lipid	Fatty Acid Metabolism (Acyl Carnitine, Monounsaturated)	oleoylcarnitine (C18:1)	35160		HMDB0005065	6441392	0.9	0.0116	0.0453
Lipid	Fatty Acid Metabolism (Acyl Carnitine, Monounsaturated)	ximenoylcarnitine (C26:1)*	57517				0.9	0.0263	0.0745
Amino Acid	Methionine, Cysteine, SAM and Taurine Metabolism	taurine	2125	C00245	HMDB0000251	1123	0.9	0.0425	0.1021
Lipid	Lysophospholipid	1-lignoceroyl-GPC (24:0)	49617		HMDB0010405	24779481	0.91	0.0046	0.0262
Lipid	Lactosylceramides (LCER)	lactosyl-N-palmitoyl-sphingosine (d18:1/16:0)	53010			53477895	0.91	0.0111	0.0453
Lipid	Sphingomyelins	sphingomyelin (d18:2/18:1)*	57474		HMDB0001348	52931155	0.91	0.0115	0.0453
Amino Acid	Glycine, Serine and Threonine Metabolism	sarcosine	1516	C00213	HMDB0000271	1088	0.91	0.0129	0.0485
Amino Acid	Tyrosine Metabolism	3-methoxytyrosine	12017		HMDB0001434	9307	0.91	0.0256	0.0744
Amino Acid	Histidine Metabolism	histidine	59	C00135	HMDB0000177	6274	0.92	0.0002	0.0027
Amino Acid	Glycine, Serine and Threonine Metabolism	threonine	1284	C00188	HMDB0000167	6288	0.92	0.0031	0.0203
Lipid	Sphingomyelins	sphingomyelin (d18:2/24:1, d18:1/24:2)*	52437			85336023	0.92	0.0035	0.022
Xenobiotics	Chemical	iminodiacetate (IDA)	21025	C19911	HMDB0011753	8897	0.92	0.0039	0.0232
Lipid	Sphingosines	sphingosine 1-phosphate	34445	C06124	HMDB0000277	5283560	0.92	0.0045	0.0262
Lipid	Lysophospholipid	1-oleoyl-GPC (18:1)	48258	C03916	HMDB0002815	16081932	0.92	0.0056	0.0295
Amino Acid	Glycine, Serine and Threonine Metabolism	betaine	3141	C00719	HMDB0000043	247	0.92	0.0058	0.03
Nucleotide	Purine Metabolism, (Hypo)Xanthine/Inosine containing	hypoxanthine	3127	C00262	HMDB0000157	790;135398638	0.92	0.0225	0.0695
Amino Acid	Tyrosine Metabolism	3-(4-hydroxyphenyl)lactate	32197	C03672	HMDB0000755	9378	0.92	0.0298	0.0795
Nucleotide	Pyrimidine Metabolism, Uracil containing	5,6-dihydrouridine	61833		HMDB0000497	94312	0.92	0.0308	0.0808
Amino Acid	Urea cycle; Arginine and Proline Metabolism	3-amino-2-piperidone	62853		HMDB0000323	5200225	0.92	0.0391	0.0955
Amino Acid	Creatine Metabolism	creatinine	513	C00791	HMDB0000562	588	0.93	0.0009	0.008
Lipid	Carnitine Metabolism	carnitine	15500	C00487 C00308	HMDB0000062	288	0.93	0.0067	0.0332
Amino Acid	Glycine, Serine and Threonine Metabolism	glycine	58	C00037	HMDB0000123	750	0.93	0.015	0.0527
Lipid	Plasmalogen	1-(1-enyl-palmitoyl)-2-palmitoyl-GPC (P-16:0/16:0)*	52716		HMDB0011206	11146967	0.93	0.0387	0.0953
Lipid	Sphingomyelins	hydroxypalmitoyl sphingomyelin (d18:1/16:0(OH))**	62851				0.93	0.0446	0.1046
Amino Acid	Urea cycle; Arginine and Proline Metabolism	dimethylarginine (SDMA + ADMA)	36808	C21189 C03626	HMDB0003334 HMDB0001539	123831;169148	0.94	0.0185	0.0597
Nucleotide	Pyrimidine Metabolism, Uracil containing	5-methyluridine (ribothymidine)	35136		HMDB0000884	445408	0.94	0.0261	0.0745
Xenobiotics	Chemical	3-acetylphenol sulfate	48693				0.96	0.039	0.0955
Carbohydrate	Pentose Metabolism	lyxonate	61858				1.04	0.0167	0.0563
Xenobiotics	Drug - Analgesics, Anesthetics	4-acetamidophenylglucuronide	15736		HMDB0010316	83944;4022661	1.04	0.0311	0.0811
Amino Acid	Leucine, Isoleucine and Valine Metabolism	methylsuccinoylcarnitine	53031				1.06	0.0118	0.0456
Xenobiotics	Drug - Analgesics, Anesthetics	4-acetaminophen sulfate	37475	C06804	HMDB0059911	83939	1.06	0.0227	0.0698
Carbohydrate	Pentose Metabolism	ribitol	15772	C00532 C01904 C00474 C00379	HMDB0002917 HMDB0000508 HMDB0001851 HMDB0000568	6912	1.07	0.026	0.0745
Amino Acid	Leucine, Isoleucine and Valine Metabolism	leucine	60	C00123	HMDB0000687	6106	1.08	0.0001	0.0023
Carbohydrate	Aminosugar Metabolism	erythronate*	42420		HMDB0000613	2781043	1.08	0.0081	0.0379
Lipid	Phospholipid Metabolism	glycerophosphorylcholine (GPC)	15990	C00670	HMDB0000086	71920	1.08	0.0373	0.0935
Amino Acid	Leucine, Isoleucine and Valine Metabolism	isoleucine	1125	C16424 C00407 C06418	HMDB0000172	6306	1.09	1.4552e-05	0.0004
Amino Acid	Urea cycle; Arginine and Proline Metabolism	N-acetylhomocitrulline	62707				1.09	0.0157	0.0548
Energy	TCA Cycle	aconitate [cis or trans]	46173	C02341 C004174	HMDB0000958 HMDB000072	643757;444212	1.09	0.0215	0.0675
Carbohydrate	Glycogen Metabolism	maltotriose	44688	C01835	HMDB0001262	439586	1.09	0.0238	0.0718
Lipid	Fatty Acid, Monohydroxy	3-hydroxyoctanoate	22001	C20793	HMDB0001954	26613	1.09	0.0315	0.0813
Lipid	Long Chain Polyunsaturated Fatty Acid (n3 and n6)	dihomo-linoleate (20:2n6)	17805	C16525	HMDB0005060	6439848	1.1	0.0409	0.0993
Lipid	Diacylglycerol	stearoyl-arachidonoyl-glycerol (18:0/20:4) [1]*	57450	C00165	HMDB0007170	6438587	1.1	0.0487	0.111
Amino Acid	Leucine, Isoleucine and Valine Metabolism	N-acetylleucine	1587	C02710	HMDB0011756	70912	1.11	0.0015	0.0116
Amino Acid	Urea cycle; Arginine and Proline Metabolism	urea	1670	C00086	HMDB0000294	1176	1.11	0.0268	0.0751
Peptide	Acetylated Peptides	phenylacetylglutamine	35126	C04148	HMDB0006344	92258	1.11	0.0296	0.0791
Amino Acid	Leucine, Isoleucine and Valine Metabolism	valine	1649	C00183	HMDB0000883	6287	1.12	5.1501e-05	0.0009
Amino Acid	Leucine, Isoleucine and Valine Metabolism	N-acetylisoleucine	33967		HMDB0061684	306109	1.12	0.0049	0.027
Amino Acid	Lysine Metabolism	6-oxopiperidine-2-carboxylate	43231		HMDB0061705	3014237	1.12	0.0242	0.0722
Lipid	Fatty Acid, Monohydroxy	3-hydroxydecanoate	22053		HMDB0002203	26612	1.12	0.0265	0.0747
Partially Characterized Molecules	Partially Characterized Molecules	glucuronide of C14H26O4 (1)*	61876				1.12	0.0303	0.0801
Amino Acid	Leucine, Isoleucine and Valine Metabolism	3-methyl-2-oxovalerate	15676	C00671 C06008 C03465	HMDB0000491	440877;439286	1.12	0.0381	0.0945
Lipid	Diacylglycerol	linoleoyl-docosahexaenoyl-glycerol (18:2/22:6) [1]*	54949		HMDB0007266	9543899	1.12	0.0473	0.1092
Carbohydrate	Pentose Metabolism	ribonate	27731	C01685	HMDB0000867	5460677	1.13	0.0004	0.0044
Amino Acid	Alanine and Aspartate Metabolism	aspartate	443	C00049	HMDB0000191	5960	1.13	0.0035	0.0219
Lipid	Long Chain Saturated Fatty Acid	stearate (18:0)	1358	C01530	HMDB0000827	5281	1.13	0.0094	0.0409
Lipid	Ceramides	N-stearoyl-sphingosine (d18:1/18:0)*	54979		HMDB0004950	5283565	1.13	0.0099	0.0426
Amino Acid	Polyamine Metabolism	spermine	603	C00750	HMDB0001256	1103	1.13	0.0263	0.0745
Amino Acid	Alanine and Aspartate Metabolism	alanine	1126	C00041	HMDB0000161	5950	1.14	0.0006	0.0058
Lipid	Fatty Acid, Monohydroxy	2-hydroxynervonate*	61698			5312783	1.14	0.0076	0.0367
Xenobiotics	Benzoate Metabolism	3-hydroxyhippurate sulfate	62530			186339	1.14	0.0133	0.0494
Lipid	Endocannabinoid	N-stearoyltaurine	39730			168274	1.14	0.0194	0.0623
Cofactors and Vitamins	Pantothenate and CoA Metabolism	pantothenate	1508	C00864	HMDB0000210	6613	1.15	0.001	0.0089
Xenobiotics	Food Component/Plant	fucitol	38313			445724	1.15	0.0016	0.0128
Lipid	Fatty Acid, Monohydroxy	2-hydroxyarachidate*	61700			5225199	1.15	0.0103	0.0436
Lipid	Plasmalogen	1-(1-enyl-stearoyl)-2-oleoyl-GPE (P-18:0/18:1)	52614		HMDB0011375	42607457	1.15	0.0115	0.0453
Nucleotide	Pyrimidine Metabolism, Cytidine containing	cytidine	514	C00475	HMDB0000089	6175	1.15	0.0121	0.0462
Nucleotide	Purine Metabolism, (Hypo)Xanthine/Inosine containing	xanthosine	15136	C01762	HMDB0000299	64959	1.15	0.015	0.0527
Lipid	Sphingolipid Synthesis	sphinganine	17769	C00836	HMDB0000269	3126	1.15	0.02	0.0642
Amino Acid	Lysine Metabolism	5-hydroxylysine	15685	C16741	HMDB0000450	3032849	1.15	0.023	0.0698
Xenobiotics	Chemical	4-acetamidobenzoate	57585	D03836		6918889	1.15	0.0272	0.0757
Lipid	Fatty Acid Metabolism (Acyl Glycine)	picolinoylglycine	63057		HMDB0059766	11788622	1.15	0.0436	0.1036
Lipid	Ceramides	ceramide (d18:1/17:0, d17:1/18:0)*	57434				1.16	0.0038	0.0232
Amino Acid	Creatine Metabolism	creatine	27718	C00300	HMDB0000064	586	1.16	0.0048	0.027
Lipid	Diacylglycerol	oleoyl-linoleoyl-glycerol (18:1/18:2) [2]	46799		HMDB0007219	71433693	1.16	0.0055	0.0289
Amino Acid	Histidine Metabolism	formiminoglutamate	43493	C00439	HMDB0000854	439233	1.16	0.0093	0.0409
Xenobiotics	Drug - Metabolic	ketopioglitazone	43579			5201446	1.16	0.0142	0.0507
Lipid	Fatty Acid, Dicarboxylate	hexadecanedioate (C16-DC)	35678	C19615	HMDB0000672	10459	1.16	0.0174	0.0573
Lipid	Fatty Acid, Monohydroxy	3-hydroxylaurate	32457		HMDB0000387	94216	1.16	0.038	0.0945
Lipid	Phosphatidylethanolamine (PE)	1-stearoyl-2-arachidonoyl-GPE (18:0/20:4)	52447	C05210	HMDB0009003	5289133	1.16	0.0442	0.1042
Lipid	Diacylglycerol	linoleoyl-arachidonoyl-glycerol (18:2/20:4) [2]*	54956		HMDB0007257	9543796	1.16	0.0496	0.1122
Cofactors and Vitamins	Tocopherol Metabolism	alpha-CMBHC glucuronide	63926				1.17	0.0156	0.0546
Lipid	Diacylglycerol	linoleoyl-linoleoyl-glycerol (18:2/18:2) [2]*	54969		HMDB0007248	9543729	1.18	0.0113	0.0453
Xenobiotics	Food Component/Plant	ergothioneine	37459	C05570	HMDB0003045	5351619	1.18	0.0135	0.0497
Lipid	Lysophospholipid	1-stearoyl-GPG (18:0)	34437				1.18	0.023	0.0698
Lipid	Diacylglycerol	oleoyl-oleoyl-glycerol (18:1/18:1) [2]*	54946		HMDB0007218	9543716	1.18	0.024	0.0721
Xenobiotics	Food Component/Plant	2-oxindole-3-acetate	40479		HMDB0035514	3080590	1.18	0.0252	0.0737
Lipid	Fatty Acid, Dicarboxylate	docosadioate (C22-DC)	39837	C14240	HMDB0061714	7641	1.18	0.0294	0.0791
Xenobiotics	Food Component/Plant	caffeic acid sulfate	53254		HMDB0041708	21668705	1.18	0.0313	0.0812
Lipid	Fatty Acid, Monohydroxy	2-hydroxybehenate	57663		HMDB0061660	193484	1.19	0.0004	0.0045
Amino Acid	Lysine Metabolism	N,N,N-trimethyl-5-aminovalerate	57687			14274897	1.19	0.0015	0.0121
Amino Acid	Leucine, Isoleucine and Valine Metabolism	tiglylcarnitine (C5:1-DC)	35428		HMDB0002366	22833596	1.19	0.006	0.0308
Nucleotide	Pyrimidine Metabolism, Uracil containing	3-ureidopropionate	3155	C02642	HMDB0000026	111	1.19	0.0379	0.0945
Lipid	Diacylglycerol	oleoyl-linoleoyl-glycerol (18:1/18:2) [1]	46798		HMDB0007219	14275396	1.2	0.0014	0.0111
Lipid	Long Chain Saturated Fatty Acid	margarate (17:0)	1121		HMDB0002259	10465	1.2	0.0019	0.0141
Lipid	Diacylglycerol	oleoyl-oleoyl-glycerol (18:1/18:1) [1]*	54945		HMDB0007218	9543716	1.2	0.0021	0.0151
Lipid	Phosphatidylethanolamine (PE)	1-palmitoyl-2-oleoyl-GPE (16:0/18:1)	19263		HMDB0005320	5283496	1.2	0.0061	0.031
Amino Acid	Lysine Metabolism	N2-acetyllysine	36751	C12989	HMDB0000446	92907	1.21	4.7866e-07	1.5483e-05
Lipid	Monoacylglycerol	2-palmitoylglycerol (16:0)	33419		HMDB0011533	123409	1.21	0.0062	0.0315
Peptide	Acetylated Peptides	4-hydroxyphenylacetylglutamine	55017				1.21	0.0295	0.0791
Lipid	Diacylglycerol	oleoyl-arachidonoyl-glycerol (18:1/20:4) [1]*	54960		HMDB0007228	9543786	1.22	0.0044	0.0256
Lipid	Long Chain Polyunsaturated Fatty Acid (n3 and n6)	adrenate (22:4n6)	32980	C16527	HMDB0002226	5497181;5282844	1.22	0.0053	0.0286
Lipid	Monoacylglycerol	1-arachidonylglycerol (20:4)	34397	C13857	HMDB11578	16019980;5282281	1.22	0.0106	0.0444
Lipid	Lysophospholipid	1-palmitoyl-GPA (16:0)	34428	C04036	HMDB00327	6419701	1.22	0.0137	0.0498
Peptide	Acetylated Peptides	phenylacetylcarnitine	48425			101724840	1.22	0.0441	0.1042
Lipid	Fatty Acid, Dihydroxy	3,4-dihydroxybutyrate	62952		HMDB0000337	150929	1.23	5.9114e-06	0.0002
Lipid	Phosphatidylethanolamine (PE)	1-palmitoyl-2-linoleoyl-GPE (16:0/18:2)	42449		HMDB0005322	9546747	1.23	0.0115	0.0453
Lipid	Fatty Acid Metabolism (Acyl Carnitine, Hydroxy)	3-hydroxypalmitoylcarnitine	61839		HMDB0013336	126456228	1.23	0.0444	0.1042
Lipid	Fatty Acid, Dicarboxylate	octadecanedioate (C18-DC)	36754		HMDB0000782	70095	1.24	0.0014	0.0112
Lipid	Diacylglycerol	oleoyl-arachidonoyl-glycerol (18:1/20:4) [2]*	54961		HMDB0007228	9543786	1.24	0.0024	0.017
Xenobiotics	Food Component/Plant	histidine betaine (hercynine)*	62278			3083620	1.24	0.0029	0.0189
Lipid	Phosphatidylethanolamine (PE)	1-stearoyl-2-docosahexaenoyl-GPE (18:0/22:6)*	52466		HMDB0009012	9546798	1.24	0.0036	0.022
Lipid	Monoacylglycerol	2-linoleoylglycerol (18:2)	32506		HMDB0011538	5365676	1.24	0.0057	0.0299
Lipid	Androgenic Steroids	11beta-hydroxyetiocholanolone glucuronide*	64418				1.24	0.0159	0.0548
Lipid	Fatty Acid, Dicarboxylate	octadecenedioate (C18:1-DC)	61861			9543674	1.24	0.0479	0.1098
Amino Acid	Glutathione Metabolism	2-aminobutyrate	42374	C02356	HMDB0000452	80283	1.25	1.7109e-06	5.2828e-05
Lipid	Phosphatidylethanolamine (PE)	1-stearoyl-2-linoleoyl-GPE (18:0/18:2)*	52446		HMDB0008994	9546749	1.25	0.0138	0.0498
Lipid	Corticosteroids	tetrahydrocortisone glucuronide (5)	64591				1.25	0.0168	0.0563
Carbohydrate	Glycogen Metabolism	maltose	15586	C00208	HMDB0000163	10991489	1.25	0.0242	0.0722
Lipid	Diacylglycerol	palmitoyl-linoleoyl-glycerol (16:0/18:2) [2]*	52634		HMDB0007103	131801744	1.26	0.0001	0.0022
Lipid	Monoacylglycerol	1-linolenoylglycerol (18:3)	34393		HMDB0011569	53480978	1.26	0.0312	0.0811
Lipid	Diacylglycerol	palmitoyl-linoleoyl-glycerol (16:0/18:2) [1]*	52633		HMDB0007103	9543695	1.27	6.9354e-05	0.0012
Lipid	Diacylglycerol	linoleoyl-linoleoyl-glycerol (18:2/18:2) [1]*	54968		HMDB0007248	9543729	1.27	0.0017	0.0135
Lipid	Monoacylglycerol	1-linoleoylglycerol (18:2)	27447		HMDB0011568	5283469	1.27	0.0065	0.0328
Xenobiotics	Drug - Metabolic	hydroxypioglitazone (M-IV)	43580			4147757	1.27	0.0081	0.0379
Xenobiotics	Food Component/Plant	vanillic acid glycine	63853		HMDB0060026	3083688	1.27	0.0101	0.0428
Amino Acid	Tyrosine Metabolism	1-carboxyethyltyrosine	62564				1.28	0.0002	0.0027
Amino Acid	Leucine, Isoleucine and Valine Metabolism	3-hydroxyisobutyrate	1549	C01188 C06001	HMDB0000023 HMDB0000336	11966314	1.28	0.0006	0.0063
Lipid	Phosphatidylethanolamine (PE)	1-palmitoyl-2-docosahexaenoyl-GPE (16:0/22:6)*	52465		HMDB0008946	9546799	1.28	0.004	0.0238
Lipid	Diacylglycerol	myristoyl-linoleoyl-glycerol (14:0/18:2) [2]*	57408		HMDB0007016	14275352	1.28	0.0218	0.068
Lipid	Fatty Acid, Dicarboxylate	3-hydroxydodecanedioate*	62915		HMDB0000413	16663321	1.29	0.0002	0.0027
Lipid	Diacylglycerol	stearoyl-arachidonoyl-glycerol (18:0/20:4) [2]*	57449		HMDB0007170	6438587	1.29	0.0002	0.0034
Xenobiotics	Food Component/Plant	2-keto-3-deoxy-gluconate	48141	C00204	HMDB0001353	161227	1.29	0.0008	0.0078
Lipid	Fatty Acid, Monohydroxy	3-hydroxysebacate	31943		HMDB0000350	3017884	1.29	0.0054	0.0289
Lipid	Androgenic Steroids	11-ketoetiocholanolone glucuronide	47135				1.29	0.0068	0.0334
Lipid	Androgenic Steroids	11beta-hydroxyandrosterone glucuronide	63251				1.29	0.0184	0.0597
Xenobiotics	Drug - Analgesics, Anesthetics	3-(N-acetyl-L-cystein-S-yl) acetaminophen	45721			83967	1.29	0.0483	0.1104
Lipid	Diacylglycerol	palmitoyl-oleoyl-glycerol (16:0/18:1) [2]*	54942	C13861	HMDB0007102	5282283	1.3	4.981e-05	0.0009
Lipid	Phosphatidylethanolamine (PE)	1-stearoyl-2-oleoyl-GPE (18:0/18:1)	42448		HMDB0008993	9546742	1.3	0.001	0.0089
Xenobiotics	Food Component/Plant	pyrraline	48428	C21013	HMDB0033143	14274616	1.3	0.0302	0.08
Lipid	Dihydroceramides	N-stearoyl-sphinganine (d18:0/18:0)*	1759			5283573	1.31	0.0025	0.0171
Peptide	Acetylated Peptides	3-hydroxyphenylacetoylglutamine	62733				1.31	0.0209	0.0665
Lipid	Monoacylglycerol	1-palmitoylglycerol (16:0)	21127		HMDB0011564	14900	1.31	0.0244	0.0725
Lipid	Diacylglycerol	palmitoyl-oleoyl-glycerol (16:0/18:1) [1]*	54943	C13861	HMDB0007102	5282283	1.32	4.6999e-06	0.0001
Lipid	Monoacylglycerol	1-dihomo-linolenylglycerol (20:3)	48341				1.33	0.0013	0.0111
Lipid	Diacylglycerol	diacylglycerol (14:0/18:1, 16:0/16:1) [2]*	54954				1.33	0.0214	0.0675
Lipid	Monoacylglycerol	1-oleoylglycerol (18:1)	21184		HMDB0011567	5283468	1.34	0.0039	0.0232
Lipid	Lysophospholipid	1-linoleoyl-GPA (18:2)*	52690		HMDB0007856		1.35	0.0026	0.0175
Lipid	Corticosteroids	tetrahydrocortisol sulfate (1)	62793				1.35	0.0054	0.0289
Lipid	Monoacylglycerol	2-oleoylglycerol (18:1)	21232		HMDB0011537	5319879	1.36	0.0119	0.0461
Lipid	Fatty Acid, Dicarboxylate	3-hydroxyadipate	62069		HMDB0000345	151913	1.36	0.016	0.0548
Lipid	Diacylglycerol	myristoyl-linoleoyl-glycerol (14:0/18:2) [1]*	57407		HMDB0007016	14275352	1.37	0.0283	0.0775
Amino Acid	Phenylalanine Metabolism	1-carboxyethylphenylalanine	62566			59100900	1.4	5.3836e-08	2.438e-06
Lipid	Diacylglycerol	palmitoyl-arachidonoyl-glycerol (16:0/20:4) [2]*	54958		HMDB0007112	9543736	1.4	0.0006	0.0061
Amino Acid	Methionine, Cysteine, SAM and Taurine Metabolism	alpha-ketobutyrate	4968	C00109	HMDB0000005	58	1.4	0.0475	0.1094
Lipid	Fatty Acid Metabolism (Acyl Carnitine, Hydroxy)	(S)-3-hydroxybutyrylcarnitine	52984		HMDB0013127	71464477	1.41	0.0003	0.0039
Lipid	Diacylglycerol	diacylglycerol (14:0/18:1, 16:0/16:1) [1]*	54953				1.41	0.027	0.0754
Amino Acid	Leucine, Isoleucine and Valine Metabolism	1-carboxyethylleucine	62559				1.43	8.5522e-08	3.6309e-06
Amino Acid	Leucine, Isoleucine and Valine Metabolism	1-carboxyethylvaline	62562				1.43	2.8524e-07	1.0198e-05
Lipid	Diacylglycerol	palmitoyl-docosahexaenoyl-glycerol (16:0/22:6) [1]*	57373		HMDB0007121	9543827	1.43	0.0069	0.0338
Amino Acid	Tyrosine Metabolism	vanillic alcohol sulfate	48733		HMDB0041788		1.43	0.016	0.0548
Partially Characterized Molecules	Partially Characterized Molecules	glucuronide of C12H22O4 (1)*	61874				1.44	0.029	0.0784
Lipid	Secondary Bile Acid Metabolism	deoxycholate	1114	C04483	HMDB0000626	222528;440355	1.45	0.0019	0.0141
Amino Acid	Glutathione Metabolism	2-hydroxybutyrate/2-hydroxyisobutyrate	52281	C21297 C05984	HMDB0000729 HMDB00008	4277439;440864	1.47	6.622e-09	3.7486e-07
Lipid	Secondary Bile Acid Metabolism	lithocholate sulfate (1)	62526			451489	1.47	0.0003	0.0038
Lipid	Monoacylglycerol	1-docosahexaenoylglycerol (22:6)	35153		HMDB0011587	53480995	1.47	0.0007	0.0068
Xenobiotics	Food Component/Plant	dihydroferulate	40481		HMDB0062121	14340	1.48	0.0383	0.0945
Lipid	Diacylglycerol	palmitoyl-arachidonoyl-glycerol (16:0/20:4) [1]*	54957		HMDB0007112	9543736	1.49	2.1664e-05	0.0005
Xenobiotics	Food Component/Plant	2-acetamidophenol sulfate	48580			181671	1.53	0.0134	0.0494
Xenobiotics	Drug - Metabolic	glyburide	63916	D00336 C07022	HMDB0015151	3488	1.55	0.0127	0.0482
Peptide	Polypeptide	HWESASXX*	57711			85328684	1.55	0.047	0.1089
Carbohydrate	Glycolysis, Gluconeogenesis, and Pyruvate Metabolism	glucose	48152	C00031	HMDB0000122	5793	1.56	0	0
Lipid	Fatty Acid Metabolism (Acyl Carnitine, Hydroxy)	(R)-3-hydroxybutyrylcarnitine	43264		HMDB0013127	53481617	1.56	0.0005	0.0057
Amino Acid	Lysine Metabolism	fructosyllysine	46227		HMDB0034879	9839580	1.59	1.924e-12	1.8673e-10
Xenobiotics	Food Component/Plant	gluconate	587	C00257	HMDB0000625	3085666;10690	1.6	2.952e-09	1.823e-07
Xenobiotics	Food Component/Plant	ferulic acid 4-sulfate	47114		HMDB0029200	6305574	1.6	0.0107	0.0446
Lipid	Fatty Acid, Monohydroxy	5-hydroxyhexanoate	31938		HMDB0000525 HMDB0000409	170748	1.61	0.0002	0.0034
Carbohydrate	Fructose, Mannose and Galactose Metabolism	fructose	48195	C00095	HMDB0000660	2723872	1.62	0	3.5e-14
Xenobiotics	Benzoate Metabolism	3-(3-hydroxyphenyl)propionate sulfate	45415		HMDB0094710	187488	1.63	0.0493	0.1121
Amino Acid	Leucine, Isoleucine and Valine Metabolism	1-carboxyethylisoleucine	62558				1.64	4.6033e-11	3.9087e-09
Amino Acid	Tyrosine Metabolism	m-tyramine sulfate	48417				1.66	0.0286	0.0777
Cofactors and Vitamins	Hemoglobin and Porphyrin Metabolism	L-urobilin	40173	C05793	HMDB0004159	5280818	1.81	0.0011	0.0093
Xenobiotics	Food Component/Plant	mannonate*	62864			3246006	1.88	2.99e-13	3.3878e-11
Lipid	Secondary Bile Acid Metabolism	glycodeoxycholate	18477	C05464	HMDB00631	3035026	1.9	0.0112	0.0453
Carbohydrate	Fructose, Mannose and Galactose Metabolism	mannose	48153	C00159 C02209 C00936	HMDB0000169	185698;82308;18950;439680	1.98	0	1.1e-14
Xenobiotics	Xanthine Metabolism	1,7-dimethylurate	34400	C16356	HMDB0011103	91611	2	0.0081	0.0379
Lipid	Primary Bile Acid Metabolism	glycocholate	18476	C01921	HMDB0000138	10140	2.01	0.0168	0.0563
Xenobiotics	Xanthine Metabolism	1,3,7-trimethylurate	34404	C16361	HMDB0002123	79437	2.02	0.0246	0.0725
Lipid	Secondary Bile Acid Metabolism	deoxycholic acid 12-sulfate*	63688				2.05	0.0003	0.0039
Xenobiotics	Food Component/Plant	erythritol	20699	C00503	HMDB0002994	222285	2.2	0.0433	0.1032
Lipid	Secondary Bile Acid Metabolism	taurodeoxycholate	12261	C05463	HMDB0000896	2733768	2.54	0.0027	0.018
Xenobiotics	Drug - Metabolic	Gliclazide	64330				2.58	0.0026	0.0173
Xenobiotics	Chemical	1,2,3-benzenetriol sulfate (2)	48762		HMDB0060018 HMDB0060016	54110629;92013662	2.66	0.0318	0.0817
Xenobiotics	Food Component/Plant	saccharin	21151	C12283	HMDB0029723	5143	3.34	0.035	0.089
Lipid	Primary Bile Acid Metabolism	taurocholate	18497	C05122	HMDB0000036	46783527;6675	4.51	0.0172	0.0571
Xenobiotics	Drug - Metabolic	pioglitazone	33139	DG00117 D08378 C07675	HMDB0015264	4829	6.12	0.0049	0.027
Xenobiotics	Drug - Metabolic	metformin	38306	C07151	HMDB0001921	4091	20.27	0	1.1e-14
Xenobiotics	Food Component/Plant	piperine	33935	C03882	HMDB0029377	638024	0.29	0.347	0.3688
Xenobiotics	Tobacco Metabolite	cotinine	553		HMDB0001046	408	0.36	0.3543	0.3731
Xenobiotics	Food Component/Plant	thymol sulfate	36095	C09908	HMDB0062720	12456386	0.4	0.3799	0.3875
Xenobiotics	Food Component/Plant	N-acetylalliin	45404				0.4	0.9465	0.613
Xenobiotics	Chemical	2,6-dimethylphenol sulfate	62535		HMDB30540	7267	0.45	0.905	0.6057
Xenobiotics	Food Component/Plant	S-allylcysteine	43239		HMDB0034323	98280	0.47	0.1192	0.198
Xenobiotics	Drug - Antibiotic	metronidazole	57642	C07203 D00409 DG00006	HMDB0015052	4173	0.48	0.7311	0.5421
Xenobiotics	Food Component/Plant	theanine	22206	C01047	HMDB0034365	439378	0.48	0.8149	0.5689
Xenobiotics	Food Component/Plant	sulfate of piperine metabolite C16H19NO3 (2)*	62295				0.54	0.9202	0.6081
Lipid	Eicosanoid	5-HETE	37372	C04805	HMDB0011134	5280733	0.55	0.5876	0.4868
Xenobiotics	Food Component/Plant	eugenol sulfate	48715		HMDB0135245	180632	0.56	0.6137	0.497
Lipid	Fatty Acid, Monohydroxy	13-HODE + 9-HODE	37752	C14767 C14762	HMDB0004667 HMDB0004670	5312830;1424;5282947;5282944;5282945	0.59	0.7781	0.5558
Lipid	Eicosanoid	5-KETE	48465	C14732	HMDB0010217	5353355	0.6	0.5437	0.4651
Peptide	Dipeptide	valylglycine	40475		HMDB0029127	136487	0.61	0.86	0.5889
Lipid	Progestin Steroids	5alpha-pregnan-diol disulfate	46172		HMDB0240582 HMDB0240581	3082277;5127902	0.63	0.2573	0.3142
Xenobiotics	Chemical	methylnaphthyl sulfate (1)*	61872				0.63	0.4428	0.419
Lipid	Eicosanoid	leukotriene B4	37530	C02165	HMDB0001085	5280492	0.63	0.5958	0.4894
Carbohydrate	Disaccharides and Oligosaccharides	lactose	567	C01970	HMDB0041627	6134	0.64	0.5075	0.4477
Peptide	Fibrinogen Cleavage Peptide	Fibrinopeptide A, phosphono-ser(3)*	57712			132993923	0.64	0.8823	0.5958
Xenobiotics	Food Component/Plant	umbelliferone sulfate	48674		HMDB0240565	129659	0.66	0.9092	0.6062
Lipid	Androgenic Steroids	5alpha-androstan-3alpha,17beta-diol disulfate	37184		HMDB0094682	56639109	0.67	0.211	0.275
Xenobiotics	Drug - Antibiotic	N4-acetylsulfamethoxazole*	62106	C13061 D01601	HMDB0013854	65280	0.68	0.3885	0.391
Xenobiotics	Food Component/Plant	sulfate of piperine metabolite C16H19NO3 (3)*	62296				0.68	0.506	0.4476
Xenobiotics	Drug - Antibiotic	sulfamethoxazole	53240	D00447	HMDB0015150	5329	0.69	0.4346	0.4141
Partially Characterized Molecules	Partially Characterized Molecules	bilirubin degradation product, C17H18N2O4 (1)**	64409				0.7	0.1279	0.2068
Xenobiotics	Drug - Analgesics, Anesthetics	ibuprofen acyl glucuronide	38366		HMDB0010343	163959	0.7	0.489	0.44
Amino Acid	Urea cycle; Arginine and Proline Metabolism	N-methylhydroxyproline**	62068			9860390	0.71	0.2878	0.3348
Amino Acid	Glutathione Metabolism	cysteinylglycine disulfide*	62103		HMDB0000709	22833544	0.71	0.4343	0.4141
Lipid	Androgenic Steroids	5alpha-androstan-3alpha,17beta-diol monosulfate (2)	37185			121596225	0.72	0.1639	0.238
Lipid	Fatty Acid, Dicarboxylate	4-hydroxy-2-oxoglutaric acid	40062	C01127	HMDB0002070	599	0.73	0.3641	0.3787
Peptide	Fibrinogen Cleavage Peptide	Fibrinopeptide A (2-15)**	62809			25078015	0.73	0.4352	0.4141
Xenobiotics	Food Component/Plant	2,3-dihydroxyisovalerate	38276	C04039	HMDB0012141	677	0.74	0.2887	0.3348
Lipid	Androgenic Steroids	androsterone glucuronide	61846	C11135	HMDB0002829	114833	0.75	0.1423	0.2187
Xenobiotics	Benzoate Metabolism	o-cresol sulfate	36845		HMDB0011635	11615528	0.76	0.7054	0.533
Xenobiotics	Benzoate Metabolism	methyl-4-hydroxybenzoate sulfate	48429		HMDB0041646	10657183	0.76	0.9311	0.611
Lipid	Androgenic Steroids	androsterone sulfate	31591		HMDB0002759	159663	0.77	0.165	0.239
Cofactors and Vitamins	Tocopherol Metabolism	alpha-tocopherol	1561	C02477	HMDB0001893	86472	0.77	0.2139	0.2773
Xenobiotics	Drug - Analgesics, Anesthetics	2-methoxyacetaminophen glucuronide*	33161		HMDB0240215	121596203	0.77	0.2528	0.3106
Lipid	Secondary Bile Acid Metabolism	glycoursodeoxycholic acid sulfate (1)	63731				0.77	0.4147	0.4053
Lipid	Androgenic Steroids	5alpha-androstan-3alpha,17beta-diol 17-glucuronide	47132				0.78	0.1708	0.2432
Lipid	Fatty Acid, Branched	cis-3,4-methyleneheptanoate	64390				0.78	0.3027	0.3393
Xenobiotics	Drug - Analgesics, Anesthetics	celecoxib	38599	D00567 C07589	HMDB0005014	2662	0.78	0.3581	0.3766
Xenobiotics	Drug - Topical Agents	salicylate	1515	C00805	HMDB0001895	338	0.78	0.4642	0.4284
Lipid	Fatty Acid, Monohydroxy	2-hydroxyheptanoate*	61827			2750949	0.78	0.5528	0.4706
Xenobiotics	Drug - Analgesics, Anesthetics	salicyluric glucuronide*	33384		HMDB0240252	121596205	0.78	0.6875	0.5253
Xenobiotics	Chemical	2-naphthol sulfate	62520			74428	0.78	0.7078	0.5342
Amino Acid	Guanidino and Acetamido Metabolism	1-methylguanidine	48114	C02294	HMDB0001522	10111	0.79	0.1344	0.2117
Xenobiotics	Tobacco Metabolite	2-hydroxyfluorene sulfate	62528				0.79	0.6064	0.4952
Xenobiotics	Benzoate Metabolism	propyl 4-hydroxybenzoate sulfate	48460		HMDB0135261	131838881	0.79	0.6314	0.5046
Xenobiotics	Benzoate Metabolism	3-methyl catechol sulfate (1)	46165			118431379	0.79	0.7746	0.5548
Amino Acid	Phenylalanine Metabolism	phenyllactate (PLA)	22130	C05607	HMDB0000779 HMDB0000563	3848	0.8	0.1041	0.1813
Lipid	Lysophospholipid	2-palmitoleoyl-GPC (16:1)*	47118		HMDB10383	122164832	0.8	0.1675	0.2407
Peptide	Fibrinogen Cleavage Peptide	Fibrinopeptide A*	57709			25081464	0.8	0.1993	0.265
Peptide	Fibrinogen Cleavage Peptide	Fibrinopeptide B (1-11)**	62815			16132131	0.8	0.5134	0.4511
Amino Acid	Tryptophan Metabolism	indoxyl glucuronide	52749		HMDB0010319	2733785	0.8	0.9721	0.6195
Carbohydrate	Disaccharides and Oligosaccharides	sucrose	1519	C00089	HMDB0000258	5988	0.81	0.69	0.5259
Xenobiotics	Food Component/Plant	3-ethylcatechol sulfate (1)	62796				0.81	0.7922	0.56
Amino Acid	Glutathione Metabolism	cys-gly, oxidized	18368			333293	0.81	0.9938	0.6209
Xenobiotics	Benzoate Metabolism	3-(3-hydroxyphenyl)propionate	35635	C11457	HMDB0000375	91	0.81	0.9995	0.6229
Amino Acid	Methionine, Cysteine, SAM and Taurine Metabolism	cysteine s-sulfate	22176	C05824	HMDB0000731	115015	0.82	0.1132	0.1922
Lipid	Fatty Acid Metabolism (Acyl Choline)	docosahexaenoylcholine	53263				0.82	0.1607	0.2356
Lipid	Fatty Acid, Dicarboxylate	2-hydroxyadipate	31934	C02360	HMDB0000321	193530	0.82	0.1983	0.2641
Amino Acid	Leucine, Isoleucine and Valine Metabolism	3-methylglutarylcarnitine (2)	46548		HMDB0000552	128145	0.82	0.2362	0.2982
Peptide	Fibrinogen Cleavage Peptide	Fibrinopeptide A, des-ala(1)*	31548			132993922	0.82	0.2956	0.3372
Lipid	Hexosylceramides (HCER)	glycosyl ceramide (d18:1/23:1, d17:1/24:1)*	57448				0.82	0.3503	0.37
Xenobiotics	Food Component/Plant	quinate	18335	C00296	HMDB0003072	6508	0.82	0.4076	0.4012
Lipid	Lysophospholipid	1-palmitoyl-GPI (16:0)	35305		HMDB0061695	71296207	0.82	0.5424	0.4651
Lipid	Androgenic Steroids	5alpha-androstan-3beta,17beta-diol disulfate	37190	C12525	HMDB00493	90186325	0.82	0.9896	0.6209
Lipid	Fatty Acid Metabolism (Acyl Choline)	stearoylcholine*	57464			90111	0.83	0.1058	0.1832
Amino Acid	Tryptophan Metabolism	7-hydroxyindole sulfate	52915				0.83	0.1953	0.2628
Lipid	Androgenic Steroids	epiandrosterone sulfate	33973	C04555	HMDB0062657	9929317	0.83	0.2872	0.3348
Xenobiotics	Benzoate Metabolism	2-hydroxyhippurate (salicylurate)	18281	C07588	HMDB0000840	10253	0.83	0.9199	0.6081
Peptide	Fibrinogen Cleavage Peptide	Fibrinopeptide B	61837			16132131	0.84	0.383	0.3877
Lipid	Lysophospholipid	1-stearoyl-GPI (18:0)	19324		HMDB0240261	71581135;42607495	0.84	0.5423	0.4651
Lipid	Fatty Acid Metabolism (Acyl Glycine)	hexanoylglycine	35436		HMDB0000701	99463	0.84	0.5431	0.4651
Amino Acid	Methionine, Cysteine, SAM and Taurine Metabolism	cystine	56	C00491	HMDB0000192	67678	0.84	0.8032	0.5631
Peptide	Dipeptide	lysylleucine	40020		HMDB0028955	4682588	0.84	0.9461	0.613
Xenobiotics	Food Component/Plant	syringol sulfate	48454				0.84	0.9573	0.6141
Lipid	Fatty Acid, Dicarboxylate	3-methyladipate	36749		HMDB0000555	12292	0.85	0.4485	0.4232
Xenobiotics	Chemical	methylnaphthyl sulfate (2)*	61873				0.85	0.6101	0.4958
Peptide	Fibrinogen Cleavage Peptide	Fibrinopeptide A (3-16)**	62811			25078015	0.85	0.8141	0.5689
Cofactors and Vitamins	Nicotinate and Nicotinamide Metabolism	trigonelline (N'-methylnicotinate)	32401	C01004	HMDB0000875	5570	0.85	0.8211	0.5715
Lipid	Progestin Steroids	5alpha-pregnan-3beta,20alpha-diol disulfate	37198		HMDB0094650	118703093	0.86	0.107	0.1845
Lipid	Fatty Acid Metabolism (Acyl Carnitine, Monounsaturated)	erucoylcarnitine (C22:1)*	57525				0.86	0.1206	0.1993
Lipid	Fatty Acid Metabolism (Acyl Choline)	oleoylcholine	53260		HMDB0240596	59040790	0.86	0.1724	0.2441
Amino Acid	Methionine, Cysteine, SAM and Taurine Metabolism	hypotaurine	590	C00519	HMDB0000965	107812	0.86	0.1785	0.2496
Amino Acid	Glutathione Metabolism	cysteinylglycine	35637	C01419	HMDB0000078	439498	0.86	0.2497	0.3081
Energy	TCA Cycle	citraconate/glutaconate	47076	C02226 C02214	HMDB0000620 HMDB0000634	643798;5280498	0.86	0.2577	0.3142
Amino Acid	Leucine, Isoleucine and Valine Metabolism	N-carbamoylvaline	62852			448879	0.86	0.3819	0.3877
Amino Acid	Methionine, Cysteine, SAM and Taurine Metabolism	succinoyltaurine	63678				0.86	0.3897	0.3911
Lipid	Long Chain Polyunsaturated Fatty Acid (n3 and n6)	stearidonate (18:4n3)	33969	C16300	HMDB0006547	5312508	0.87	0.1026	0.1798
Peptide	Gamma-glutamyl Amino Acid	gamma-glutamylglutamate	36738	C05282	HMDB0011737	92865	0.87	0.2261	0.2873
Lipid	Secondary Bile Acid Metabolism	hyocholate	34093	C17649	HMDB0000760	92805	0.87	0.2451	0.3055
Lipid	Fatty Acid, Amino	N-acetyl-2-aminooctanoate*	62059		HMDB0059745	95555	0.87	0.293	0.3356
Lipid	Eicosanoid	5-HEPE	46297		HMDB0005081	6439678	0.87	0.7475	0.5424
Amino Acid	Tyrosine Metabolism	dopamine 3-O-sulfate	48407	C13690	HMDB0006275	122136	0.87	0.748	0.5424
Cofactors and Vitamins	Vitamin A Metabolism	retinol (Vitamin A)	1806	C00473	HMDB0000305	445354	0.87	0.9148	0.6081
Xenobiotics	Drug - Analgesics, Anesthetics	diclofenac	52931	D07816 C01690 DG00441	HMDB0014724	3033	0.87	0.9555	0.6139
Lipid	Fatty Acid Metabolism (also BCAA Metabolism)	2-methylmalonylcarnitine (C4-DC)	35482		HMDB0013133	53481628	0.88	0.1264	0.2065
Lipid	Pregnenolone Steroids	pregnenolone sulfate	38170	C18044	HMDB0000774	105074	0.88	0.1585	0.234
Peptide	Gamma-glutamyl Amino Acid	gamma-glutamylmethionine	44872		HMDB0029155	7009567	0.88	0.2484	0.3081
Cofactors and Vitamins	Vitamin A Metabolism	beta-cryptoxanthin	57591	C08591	HMDB0033844	5281235	0.88	0.4401	0.4174
Amino Acid	Tryptophan Metabolism	N-formylanthranilic acid	43549	C05653	HMDB0004089	101399	0.88	0.5349	0.4629
Lipid	Fatty Acid, Monohydroxy	8-hydroxyoctanoate	21239		HMDB0061914	69820	0.89	0.2688	0.3204
Lipid	Long Chain Polyunsaturated Fatty Acid (n3 and n6)	heptadecatrienoate (17:3)*	62383	C16344		16061034	0.89	0.3629	0.3786
Lipid	Fatty Acid Metabolism (Acyl Choline)	arachidonoylcholine	53261		HMDB0240583	122198216	0.89	0.4069	0.4011
Amino Acid	Urea cycle; Arginine and Proline Metabolism	N-delta-acetylornithine	43249	C00437	HMDB0003357	9920500	0.89	0.473	0.4317
Peptide	Fibrinogen Cleavage Peptide	Fibrinopeptide A (5-16)*	62148				0.89	0.5901	0.4877
Amino Acid	Tyrosine Metabolism	tyramine O-sulfate	48408		HMDB0006409	153005	0.89	0.5932	0.4885
Xenobiotics	Drug - Cardiovascular	hydrochlorothiazide	39625	C07041	HMDB0001928	3639	0.89	0.7473	0.5424
Xenobiotics	Food Component/Plant	glucuronide of piperine metabolite C17H21NO3 (4)*	62291				0.89	0.8944	0.6012
Amino Acid	Leucine, Isoleucine and Valine Metabolism	2-hydroxy-3-methylvalerate	36746		HMDB0000317	164623	0.89	0.9682	0.6176
Amino Acid	Phenylalanine Metabolism	N-succinyl-phenylalanine	63855			3131586	0.9	0.1322	0.2098
Nucleotide	Purine Metabolism, Adenine containing	adenosine 3',5'-cyclic monophosphate (cAMP)	2831	C00575	HMDB0000058	6076	0.9	0.1421	0.2187
Lipid	Fatty Acid Metabolism (Acyl Carnitine, Monounsaturated)	undecenoylcarnitine (C11:1)	63613				0.9	0.1804	0.2501
Cofactors and Vitamins	Ascorbate and Aldarate Metabolism	ascorbic acid 2-sulfate	63590		HMDB0060649	54676864	0.9	0.203	0.2668
Lipid	Androgenic Steroids	dehydroepiandrosterone sulfate (DHEA-S)	32425	C04555	HMDB0001032	12594	0.9	0.2492	0.3081
Lipid	Phosphatidylinositol (PI)	1-stearoyl-2-oleoyl-GPI (18:0/18:1)*	52726				0.9	0.2825	0.3325
Amino Acid	Leucine, Isoleucine and Valine Metabolism	alpha-hydroxyisocaproate	22132	C03264	HMDB0000665 HMDB0000624 HMDB00746	92779;83697;439960	0.9	0.2902	0.3348
Amino Acid	Tyrosine Metabolism	gentisate	18280	C00628	HMDB0000152	3469	0.9	0.3127	0.3471
Nucleotide	Pyrimidine Metabolism, Thymine containing	3-aminoisobutyrate	1566	C05145	HMDB0002166	64956	0.9	0.3858	0.3889
Partially Characterized Molecules	Partially Characterized Molecules	glutamine conjugate of C6H10O2 (1)*	63657				0.9	0.454	0.426
Lipid	Eicosanoid	leukotriene B5	46342		HMDB0005073	5283125	0.9	0.6905	0.5259
Lipid	Fatty Acid Metabolism (Acyl Carnitine, Medium Chain)	cis-3,4-methyleneheptanoylcarnitine	64389				0.9	0.7166	0.5384
Amino Acid	Methionine, Cysteine, SAM and Taurine Metabolism	cystathionine	15705	C02291	HMDB0000099	439258	0.9	0.7948	0.56
Amino Acid	Glutamate Metabolism	citramalate	22158	C00815	HMDB0000426	1081	0.9	0.9392	0.6113
Xenobiotics	Chemical	4-methylbenzenesulfonate	43592	C06677	HMDB0059933	85570	0.9	0.9681	0.6176
Xenobiotics	Drug - Analgesics, Anesthetics	ibuprofen	17799	C01588	HMDB0001925	3672	0.9	0.9795	0.6209
Lipid	Fatty Acid, Branched	2-hydroxyphytanate*	61702		HMDB0061666	189026	0.91	0.1336	0.2116
Carbohydrate	Pentose Metabolism	xylose	15581	C00181	HMDB0000098	135191	0.91	0.1369	0.2138
Lipid	Sphingomyelins	sphingomyelin (d17:1/14:0, d16:1/15:0)*	62152				0.91	0.1676	0.2407
Lipid	Fatty Acid Metabolism (Acyl Glycine)	trans-2-hexenoylglycine	61798				0.91	0.3992	0.397
Xenobiotics	Food Component/Plant	dihydrocaffeate sulfate (2)	62524				0.91	0.4902	0.4403
Peptide	Dipeptide	threonylphenylalanine	31530		HMDB0029068	7010580	0.91	0.4906	0.4403
Lipid	Fatty Acid Metabolism (Acyl Choline)	dihomo-linolenoyl-choline	53262				0.91	0.504	0.447
Lipid	Fatty Acid Metabolism (also BCAA Metabolism)	propionylglycine	31932		HMDB0000783	98681	0.91	0.5787	0.4853
Amino Acid	Alanine and Aspartate Metabolism	N-acetylaspartate (NAA)	22185	C01042	HMDB0000812	65065	0.91	0.6719	0.5203
Lipid	Fatty Acid Metabolism (Acyl Carnitine, Dicarboxylate)	adipoylcarnitine (C6-DC)	52988		HMDB0061677	71296139	0.91	0.6779	0.5215
Energy	TCA Cycle	alpha-ketoglutarate	528	C00026	HMDB0000208	51	0.91	0.7175	0.5384
Peptide	Dipeptide	prolylglycine	40703		HMDB0011178	6426709	0.91	0.7321	0.5421
Xenobiotics	Food Component/Plant	isoeugenol sulfate	48997			122198202	0.91	0.8246	0.5723
Xenobiotics	Drug - Antibiotic	N4-acetyl-5-hydroxysulfamethoxazole*	62107				0.91	0.8647	0.5909
Lipid	Medium Chain Fatty Acid	caprate (10:0)	1642	C01571	HMDB0000511	2969	0.92	0.1123	0.1911
Lipid	Primary Bile Acid Metabolism	glyco-beta-muricholate**	62066				0.92	0.1199	0.1987
Lipid	Sphingomyelins	sphingomyelin (d18:2/23:1)*	57482				0.92	0.1349	0.2117
Xenobiotics	Food Component/Plant	sulfate of piperine metabolite C16H17NO3 (1)*	62306				0.92	0.1616	0.2356
Carbohydrate	Glycolysis, Gluconeogenesis, and Pyruvate Metabolism	pyruvate	48990	C00022	HMDB0000243	1060	0.92	0.2015	0.2663
Lipid	Medium Chain Fatty Acid	cis-4-decenoate (10:1n6)*	62873		HMDB0004980	5282726	0.92	0.2894	0.3348
Amino Acid	Lysine Metabolism	N6-methyllysine	62860	C02728	HMDB0002038	164795	0.92	0.301	0.3393
Peptide	Gamma-glutamyl Amino Acid	gamma-glutamylcitrulline*	62104				0.92	0.3496	0.3699
Lipid	Secondary Bile Acid Metabolism	glycoursodeoxycholate	39379		HMDB0000708	12310288	0.92	0.4609	0.4272
Lipid	Pregnenolone Steroids	pregnenetriol sulfate*	62922			129671303	0.92	0.5451	0.4657
Peptide	Dipeptide	valylleucine	39994		HMDB0029131	352039	0.92	0.5481	0.4678
Xenobiotics	Food Component/Plant	levulinoylcarnitine	63359				0.92	0.7358	0.5421
Amino Acid	Urea cycle; Arginine and Proline Metabolism	N2,N5-diacetylornithine	43591			65977	0.92	0.7372	0.5421
Xenobiotics	Food Component/Plant	3-ethylcatechol sulfate (2)	62797				0.92	0.7487	0.5424
Lipid	Fatty Acid Metabolism (also BCAA Metabolism)	butyrylglycine	31850		HMDB0000808	88412	0.92	0.7893	0.5591
Lipid	Androgenic Steroids	androstenediol (3alpha, 17alpha) monosulfate (3)	37209				0.92	0.9021	0.6043
Lipid	Fatty Acid Metabolism (Acyl Carnitine, Monounsaturated)	cis-4-decenoylcarnitine (C10:1)	38178		HMDB0013205	57357170	0.93	0.1135	0.1923
Lipid	Dihydrosphingomyelins	myristoyl dihydrosphingomyelin (d18:0/14:0)*	57365		HMDB0012085	44260138	0.93	0.1271	0.2065
Lipid	Hexosylceramides (HCER)	glycosyl-N-palmitoyl-sphingosine (d18:1/16:0)	53013				0.93	0.1275	0.2068
Peptide	Gamma-glutamyl Amino Acid	gamma-glutamylphenylalanine	33422		HMDB0000594	111299	0.93	0.1303	0.2073
Nucleotide	Pyrimidine Metabolism, Uracil containing	2'-O-methyluridine	57655			102212	0.93	0.143	0.2187
Xenobiotics	Chemical	ectoine	35651	C06231		126041	0.93	0.2551	0.3126
Lipid	Sphingomyelins	sphingomyelin (d18:2/21:0, d16:2/23:0)*	57480				0.93	0.3041	0.3398
Lipid	Long Chain Polyunsaturated Fatty Acid (n3 and n6)	hexadecadienoate (16:2n6)	57652		HMDB0000477	13932172	0.93	0.419	0.4067
Amino Acid	Histidine Metabolism	1-ribosyl-imidazoleacetate*	61868	C05131	HMDB0002331	440569	0.93	0.4197	0.4067
Lipid	Fatty Acid, Dicarboxylate	3-carboxy-4-methyl-5-propyl-2-furanpropanoate (CMPF)	31787		HMDB0061112	123979	0.93	0.4693	0.4308
Xenobiotics	Food Component/Plant	4-allylphenol sulfate	37181			66633409	0.93	0.6537	0.5146
Amino Acid	Lysine Metabolism	pipecolate	1444				0.93	0.7031	0.5325
Xenobiotics	Benzoate Metabolism	4-allylcatechol sulfate	63597				0.93	0.7845	0.5574
Lipid	Fatty Acid, Dicarboxylate	tridecenedioate (C13:1-DC)*	62919				0.93	0.9638	0.6171
Lipid	Fatty Acid Metabolism (Acyl Carnitine, Dicarboxylate)	suberoylcarnitine (C8-DC)	52990				0.93	0.9945	0.6209
Amino Acid	Lysine Metabolism	N6,N6-dimethyllysine	62862	C05545	HMDB0013287	193344	0.94	0.1152	0.1942
Lipid	Lysophospholipid	1-stearoyl-GPC (18:0)	33961		HMDB0010384	497300	0.94	0.1164	0.1957
Lipid	Phosphatidylcholine (PC)	1,2-dilinoleoyl-GPC (18:2/18:2)	52603		HMDB0008138	5288075	0.94	0.1291	0.2073
Amino Acid	Leucine, Isoleucine and Valine Metabolism	methylsuccinate	15745		HMDB0001844	10349	0.94	0.2081	0.2724
Lipid	Androgenic Steroids	5alpha-androstan-3beta,17beta-diol monosulfate (2)	37192				0.94	0.315	0.3485
Xenobiotics	Food Component/Plant	sulfate of piperine metabolite C18H21NO3 (1)*	62297				0.94	0.3385	0.3616
Carbohydrate	Aminosugar Metabolism	N-acetylneuraminate	32377	C00270	HMDB0000230	439197	0.94	0.3628	0.3786
Xenobiotics	Drug - Analgesics, Anesthetics	carboxyibuprofen glucuronide*	62067		HMDB60564	135390721	0.94	0.3979	0.3963
Amino Acid	Lysine Metabolism	N2-acetyl,N6-methyllysine	62954				0.94	0.4176	0.4067
Amino Acid	Glutamate Metabolism	N-acetylglutamine	33943	C02716	HMDB0006029	182230	0.94	0.5798	0.4856
Xenobiotics	Benzoate Metabolism	4-vinylphenol sulfate	36098	C05627	HMDB0062775	6426766	0.94	0.6146	0.497
Xenobiotics	Chemical	6-hydroxyindole sulfate	48698		HMDB0000682	122198196	0.94	0.6598	0.5182
Amino Acid	Tryptophan Metabolism	3-indoxyl sulfate	27672		HMDB0000682	10258	0.94	0.7092	0.5346
Xenobiotics	Food Component/Plant	3-indoleglyoxylic acid	63583			73863	0.94	0.7098	0.5346
Lipid	Lysophospholipid	2-palmitoyl-GPC (16:0)*	35253		HMDB0061702	15061532	0.94	0.7381	0.5421
Lipid	Sphingomyelins	sphingomyelin (d18:1/25:0, d19:0/24:1, d20:1/23:0, d19:1/24:0)*	57478				0.94	0.7421	0.5421
Xenobiotics	Benzoate Metabolism	guaiacol sulfate	46111		HMDB0060013	22473	0.94	0.8172	0.5693
Xenobiotics	Food Component/Plant	glucuronide of piperine metabolite C17H21NO3 (3)*	62290				0.94	0.9864	0.6209
Lipid	Sterol	4-cholesten-3-one	38125	C00599	HMDB0000921	91477	0.94	0.9868	0.6209
Amino Acid	Tryptophan Metabolism	kynurenine	15140	C00328	HMDB0000684	161166	0.95	0.158	0.2338
Lipid	Pregnenolone Steroids	21-hydroxypregnenolone monosulfate (1)	37174			174681	0.95	0.1588	0.2341
Lipid	Sterol	7-alpha-hydroxy-3-oxo-4-cholestenoate (7-Hoca)	36776	C17337	HMDB0012458	3081085	0.95	0.1593	0.2342
Xenobiotics	Chemical	O-sulfo-L-tyrosine	45413			514186	0.95	0.1863	0.2548
Amino Acid	Tryptophan Metabolism	indolelactate	18349	C02043	HMDB0000671	92904	0.95	0.2263	0.2873
Lipid	Fatty Acid Metabolism (Acyl Carnitine, Medium Chain)	decanoylcarnitine (C10)	33941		HMDB0000651	10245190	0.95	0.2502	0.3081
Lipid	Fatty Acid, Dicarboxylate	eicosenedioate (C20:1-DC)*	62923				0.95	0.263	0.3173
Peptide	Gamma-glutamyl Amino Acid	gamma-glutamyltyrosine	2734		HMDB0011741	94340	0.95	0.2772	0.3292
Lipid	Fatty Acid Metabolism (Acyl Carnitine, Medium Chain)	octanoylcarnitine (C8)	33936	C02838	HMDB0000791	11953814;123701	0.95	0.3065	0.3419
Amino Acid	Lysine Metabolism	N2-acetyl,N6,N6-dimethyllysine	63254				0.95	0.3367	0.3602
Amino Acid	Methionine, Cysteine, SAM and Taurine Metabolism	N-acetylmethionine	1589	C02712	HMDB0011745	448580	0.95	0.3826	0.3877
Lipid	Fatty Acid Metabolism (Acyl Carnitine, Medium Chain)	laurylcarnitine (C12)	34534		HMDB000225	168381	0.95	0.4288	0.4114
Amino Acid	Urea cycle; Arginine and Proline Metabolism	N-acetylarginine	33953	C02562	HMDB0004620	67427	0.95	0.4446	0.4201
Amino Acid	Methionine, Cysteine, SAM and Taurine Metabolism	2-hydroxy-4-(methylthio)butanoic acid	63739		HMDB0037115	11427	0.95	0.4749	0.4319
Lipid	Lysophospholipid	1-linolenoyl-GPC (18:3)*	45951	C04100	HMDB0010388		0.95	0.4858	0.4381
Partially Characterized Molecules	Partially Characterized Molecules	glycine conjugate of C10H14O2 (1)*	62146				0.95	0.5097	0.4491
Peptide	Dipeptide	phenylalanylalanine	41374		HMDB0028988	5488196	0.95	0.533	0.4624
Cofactors and Vitamins	Nicotinate and Nicotinamide Metabolism	nicotinamide	594	C00153	HMDB0001406	936	0.95	0.5552	0.472
Amino Acid	Tyrosine Metabolism	3,4-dimethoxy-hydrocinnamic acid	48778			75019	0.95	0.5608	0.4756
Amino Acid	Tryptophan Metabolism	tryptophan betaine	37097	C09213	HMDB0061115	442106	0.95	0.5825	0.4867
Nucleotide	Pyrimidine Metabolism, Thymine containing	5,6-dihydrothymine	1418	C00906	HMDB0000079	93556	0.95	0.5859	0.4868
Amino Acid	Histidine Metabolism	1-methyl-4-imidazoleacetate	32350	C05828	HMDB0002820	75810	0.95	0.6087	0.4952
Lipid	Fatty Acid Metabolism (Acyl Glycine)	N-linoleoylglycine	32462			6433346	0.95	0.6217	0.4992
Lipid	Fatty Acid, Dicarboxylate	2-hydroxysebacate	63357		HMDB0000424	128458	0.95	0.6416	0.5104
Lipid	Sphingomyelins	sphingomyelin (d17:2/16:0, d18:2/15:0)*	57483				0.95	0.667	0.5203
Amino Acid	Methionine, Cysteine, SAM and Taurine Metabolism	5-methylthioribose**	62100		HMDB0001087	6419710	0.95	0.6725	0.5203
Nucleotide	Purine Metabolism, (Hypo)Xanthine/Inosine containing	inosine 5'-monophosphate (IMP)	2133	C00130	HMDB0000175	8582	0.95	0.6993	0.5302
Amino Acid	Polyamine Metabolism	5-methylthioadenosine (MTA)	1419	C00170	HMDB0001173	439176	0.95	0.9406	0.6113
Xenobiotics	Food Component/Plant	glucuronide of piperine metabolite C17H21NO3 (5)*	62292				0.95	0.9413	0.6113
Lipid	Fatty Acid Metabolism (Acyl Glutamine)	hexanoylglutamine	54907				0.95	0.951	0.6133
Lipid	Fatty Acid Metabolism (Acyl Glycine)	3-hydroxybutyroylglycine**	62064				0.95	0.9683	0.6176
Amino Acid	Methionine, Cysteine, SAM and Taurine Metabolism	methionine	1302	C00073	HMDB0000696	6137	0.96	0.1222	0.201
Amino Acid	Tryptophan Metabolism	tryptophan	54	C00078	HMDB0000929	6305	0.96	0.1257	0.2062
Lipid	Sphingomyelins	sphingomyelin (d18:1/22:1, d18:2/22:0, d16:1/24:1)*	48493		HMDB0012104		0.96	0.1615	0.2356
Amino Acid	Phenylalanine Metabolism	phenylpyruvate	566	C00166	HMDB0000205	997	0.96	0.1658	0.2391
Lipid	Fatty Acid Metabolism (Acyl Carnitine, Long Chain Saturated)	palmitoylcarnitine (C16)	44681	C02990	HMDB0000222	461	0.96	0.2834	0.3325
Xenobiotics	Benzoate Metabolism	2-ethylphenylsulfate	36847				0.96	0.3659	0.3787
Lipid	Sphingomyelins	sphingomyelin (d18:2/23:0, d18:1/23:1, d17:1/24:1)*	52435			134757653	0.96	0.366	0.3787
Lipid	Lysophospholipid	1-oleoyl-GPI (18:1)	36602		HMDB0061693	86289645	0.96	0.3663	0.3787
Amino Acid	Leucine, Isoleucine and Valine Metabolism	ethylmalonate	15765		HMDB0000622	11756	0.96	0.4405	0.4174
Lipid	Long Chain Polyunsaturated Fatty Acid (n3 and n6)	eicosapentaenoate (EPA; 20:5n3)	18467	C06428	HMDB0001999	446284	0.96	0.497	0.443
Lipid	Fatty Acid Metabolism (Acyl Carnitine, Long Chain Saturated)	myristoylcarnitine (C14)	33952		HMDB000506	6426854	0.96	0.5163	0.452
Amino Acid	Histidine Metabolism	carnosine	1768	C00386	HMDB0000033	439224	0.96	0.5315	0.462
Cofactors and Vitamins	Vitamin A Metabolism	4-oxo-retinoic acid	39760		HMDB0006285	6437063	0.96	0.5655	0.4772
Nucleotide	Purine Metabolism, Adenine containing	N6-methyladenosine	37114		HMDB0004044	102175	0.96	0.6166	0.4981
Lipid	Fatty Acid Metabolism (Acyl Carnitine, Monounsaturated)	nervonoylcarnitine (C24:1)*	57531				0.96	0.6214	0.4992
Lipid	Endocannabinoid	N-palmitoylserine	57659			6453686	0.96	0.6291	0.5033
Lipid	Long Chain Monounsaturated Fatty Acid	10-heptadecenoate (17:1n7)	33971		HMDB0060038	5312435	0.96	0.6357	0.5063
Lipid	Phosphatidylcholine (PC)	1-palmitoleoyl-2-linolenoyl-GPC (16:1/18:3)*	53180		HMDB0008008	52922452	0.96	0.7278	0.5421
Cofactors and Vitamins	Tocopherol Metabolism	gamma-CEHC sulfate	62280				0.96	0.7591	0.5474
Amino Acid	Methionine, Cysteine, SAM and Taurine Metabolism	N-methyltaurine	42989			7882	0.96	0.7723	0.5546
Lipid	Phospholipid Metabolism	phosphoethanolamine	1600	C00346	HMDB0000224	1015	0.96	0.7867	0.5578
Energy	TCA Cycle	succinylcarnitine (C4-DC)	37058		HMDB0061717	71464481	0.96	0.7962	0.56
Lipid	Fatty Acid, Dicarboxylate	pimelate (C7-DC)	15704	C02656	HMDB0000857	385	0.96	0.8266	0.573
Peptide	Dipeptide	leucylalanine	40010		HMDB0028922	81721	0.96	0.8538	0.5867
Amino Acid	Histidine Metabolism	N-acetylhistidine	33946	C02997	HMDB0032055	75619	0.96	0.8878	0.5983
Lipid	Long Chain Saturated Fatty Acid	myristate (14:0)	1365	C06424	HMDB0000806	11005	0.96	0.9798	0.6209
Cofactors and Vitamins	Tocopherol Metabolism	gamma-CEHC glucuronide*	42381			121596235	0.97	0.2626	0.3173
Lipid	Fatty Acid Metabolism (Acyl Glycine)	cis-3,4-methyleneheptanoylglycine	64386				0.97	0.266	0.3186
Lipid	Sphingomyelins	sphingomyelin (d18:2/16:0, d18:1/16:1)*	42459				0.97	0.3016	0.3393
Lipid	Long Chain Monounsaturated Fatty Acid	erucate (22:1n9)	1552	C08316	HMDB0002068	8216;5281116	0.97	0.3967	0.3957
Lipid	Phosphatidylinositol (PI)	1-stearoyl-2-linoleoyl-GPI (18:0/18:2)	52468		HMDB0009809		0.97	0.4317	0.413
Lipid	Corticosteroids	cortisone	1769	C00762	HMDB0002802	222786	0.97	0.4572	0.4272
Lipid	Androgenic Steroids	16a-hydroxy DHEA 3-sulfate	38168		HMDB0062544	20848950	0.97	0.513	0.4511
Lipid	Medium Chain Fatty Acid	caproate (6:0)	32489	C01585	HMDB0000535	8892	0.97	0.5274	0.4597
Peptide	Gamma-glutamyl Amino Acid	gamma-glutamylleucine	18369		HMDB0011171	151023	0.97	0.5276	0.4597
Xenobiotics	Chemical	dibutyl sulfosuccinate	63841			423891	0.97	0.5632	0.4765
Amino Acid	Tryptophan Metabolism	N-acetylkynurenine (2)	48757			73817779	0.97	0.5919	0.4881
Lipid	Mevalonate Metabolism	3-hydroxy-3-methylglutarate	531	C03761	HMDB0000355	1662;5459993	0.97	0.6471	0.5115
Amino Acid	Histidine Metabolism	N-acetyl-1-methylhistidine*	43255			53859791	0.97	0.648	0.5115
Amino Acid	Histidine Metabolism	trans-urocanate	607	C00785	HMDB0000301	736715	0.97	0.6706	0.5203
Amino Acid	Glycine, Serine and Threonine Metabolism	N-acetylserine	37076		HMDB0002931	65249	0.97	0.6713	0.5203
Lipid	Phosphatidylcholine (PC)	1-stearoyl-2-docosahexaenoyl-GPC (18:0/22:6)	52611		HMDB0008057	24778876	0.97	0.6761	0.5207
Lipid	Diacylglycerol	linoleoyl-docosahexaenoyl-glycerol (18:2/22:6) [2]*	54950		HMDB0007266	9543899	0.97	0.6905	0.5259
Amino Acid	Tryptophan Metabolism	C-glycosyltryptophan	48782		HMDB0240296	10981970	0.97	0.6939	0.5274
Xenobiotics	Drug - Other	1-hydroxy-2-naphthalenecarboxylate	38140	C03203		54675865	0.97	0.7336	0.5421
Amino Acid	Polyamine Metabolism	4-acetamidobutanoate	1558	C02946	HMDB0003681	18189	0.97	0.7346	0.5421
Lipid	Phosphatidylcholine (PC)	1-oleoyl-2-docosahexaenoyl-GPC (18:1/22:6)*	52697		HMDB0008123	24778955	0.97	0.7482	0.5424
Lipid	Long Chain Polyunsaturated Fatty Acid (n3 and n6)	heneicosapentaenoate (21:5n3)	57658			11998573	0.97	0.7781	0.5558
Xenobiotics	Benzoate Metabolism	4-acetylphenol sulfate	44620			4684006	0.97	0.7839	0.5574
Amino Acid	Polyamine Metabolism	(N(1) + N(8))-acetylspermidine	57814	C00612 C01029	HMDB0001276 HMDB0002189	123689;496	0.97	0.8026	0.5631
Xenobiotics	Food Component/Plant	3-formylindole	62863	C08493	HMDB29737	10256	0.97	0.8168	0.5693
Lipid	Fatty Acid, Dicarboxylate	dodecadienoate (12:2)*	62276			25480	0.97	0.8344	0.5772
Lipid	Fatty Acid, Monohydroxy	2-hydroxypalmitate	35675		HMDB0031057	12575964;92836;11065598	0.97	0.8366	0.5782
Lipid	Medium Chain Fatty Acid	(2 or 3)-decenoate (10:1n7 or n8)	63436				0.97	0.8948	0.6012
Lipid	Lysoplasmalogen	1-(1-enyl-oleoyl)-GPE (P-18:1)*	44621				0.97	0.9176	0.6081
Lipid	Phosphatidylserine (PS)	1-stearoyl-2-arachidonoyl-GPS (18:0/20:4)	52235		HMDB0012383	24779545	0.97	0.9208	0.6081
Lipid	Androgenic Steroids	androstenediol (3beta,17beta) monosulfate (1)	37211		HMDB0240429	13847309;129670631	0.97	0.9219	0.6081
Amino Acid	Lysine Metabolism	hydroxy-N6,N6,N6-trimethyllysine*	62959				0.97	0.9247	0.6081
Lipid	Fatty Acid, Dicarboxylate	glutarate (C5-DC)	396	C00489	HMDB0000661	743;4418048	0.97	0.9328	0.611
Peptide	Gamma-glutamyl Amino Acid	gamma-glutamylvaline	43829		HMDB0011172	7015683	0.97	0.9493	0.6133
Xenobiotics	Food Component/Plant	indolin-2-one	43374	C12312		321710	0.97	0.9912	0.6209
Xenobiotics	Drug - Antibiotic	ofloxacin	21320	D00453 DG00616 C07321	HMDB0015296	4583	0.98	0.1657	0.2391
Cofactors and Vitamins	Vitamin A Metabolism	carotene diol (2)	57636				0.98	0.2115	0.2753
Lipid	Fatty Acid, Branched	pristanate	38271		HMDB0000795	123929	0.98	0.2159	0.2782
Lipid	Phosphatidylcholine (PC)	1-stearoyl-2-linoleoyl-GPC (18:0/18:2)*	52452		HMDB0008039	6441487	0.98	0.2589	0.3151
Lipid	Fatty Acid, Monohydroxy	2-hydroxydecanoate	42489		HMDB0094656	21488	0.98	0.2681	0.3201
Lipid	Fatty Acid Metabolism (Acyl Glycine)	N-octanoylglycine	43502		HMDB0000832	84290	0.98	0.2959	0.3372
Amino Acid	Alanine and Aspartate Metabolism	N-carbamoylalanine	52340			426409	0.98	0.2973	0.3383
Xenobiotics	Bacterial/Fungal	1H-indole-7-acetic acid	57783			18356439	0.98	0.3269	0.3547
Lipid	Sphingomyelins	sphingomyelin (d18:1/24:1, d18:2/24:0)*	47153		HMDB0012107	44260126	0.98	0.3607	0.3786
Lipid	Pregnenolone Steroids	17alpha-hydroxypregnenolone 3-sulfate	37482		HMDB00416	152971	0.98	0.3634	0.3786
Lipid	Plasmalogen	1-(1-enyl-palmitoyl)-2-arachidonoyl-GPC (P-16:0/20:4)*	52689		HMDB0011220		0.98	0.3682	0.3796
Amino Acid	Histidine Metabolism	N-acetyl-3-methylhistidine*	43256			193270	0.98	0.4016	0.3989
Nucleotide	Purine Metabolism, Adenine containing	N1-methyladenosine	15650	C02494	HMDB0003331	27476	0.98	0.4214	0.4067
Cofactors and Vitamins	Nicotinate and Nicotinamide Metabolism	quinolinate	1899	C03722	HMDB0000232	1066	0.98	0.4715	0.4317
Nucleotide	Purine Metabolism, Guanine containing	7-methylguanine	35114	C02242	HMDB0000897	135398679	0.98	0.4955	0.4423
Xenobiotics	Chemical	EDTA	22163	C00284	HMDB0015109	6049	0.98	0.5319	0.462
Lipid	Fatty Acid, Dihydroxy	2R,3R-dihydroxybutyrate	63109		HMDB0000498	13120901	0.98	0.5669	0.4778
Amino Acid	Alanine and Aspartate Metabolism	N-acetylalanine	1585	C02847	HMDB0000766	88064	0.98	0.5849	0.4868
Amino Acid	Urea cycle; Arginine and Proline Metabolism	arginine	1638	C00062	HMDB0000517	6322	0.98	0.5873	0.4868
Nucleotide	Pyrimidine Metabolism, Orotate containing	orotidine	35172		HMDB0000788	92751	0.98	0.6801	0.522
Amino Acid	Tryptophan Metabolism	N-acetyltryptophan	33959	C03137	HMDB0013713	439917;700653	0.98	0.6843	0.5246
Amino Acid	Methionine, Cysteine, SAM and Taurine Metabolism	2,3-dihydroxy-5-methylthio-4-pentenoate (DMTPA)*	62805		HMDB0240388		0.98	0.7393	0.5421
Lipid	Primary Bile Acid Metabolism	tauro-beta-muricholate	33983		HMDB0000932	121596216;168408;21124703	0.98	0.7403	0.5421
Lipid	Fatty Acid, Dicarboxylate	suberate (C8-DC)	15730	C08278	HMDB0000893	10457	0.98	0.7421	0.5421
Lipid	Sphingomyelins	sphingomyelin (d18:1/18:1, d18:2/18:0)	37529		HMDB0012101	6443882	0.98	0.7516	0.5431
Nucleotide	Purine Metabolism, (Hypo)Xanthine/Inosine containing	allantoin	1107	C02350 C02348 C01551	HMDB0000462	204;439714;439713	0.98	0.8226	0.572
Lipid	Sphingomyelins	sphingomyelin (d18:1/19:0, d19:1/18:0)*	57475				0.98	0.8542	0.5867
Lipid	Phosphatidylinositol (PI)	1-palmitoyl-2-arachidonoyl-GPI (16:0/20:4)*	52467		HMDB0009789		0.98	0.8788	0.5952
Nucleotide	Purine Metabolism, Adenine containing	N6-carbamoylthreonyladenosine	35157		HMDB0041623	161466	0.98	0.9389	0.6113
Lipid	Lysophospholipid	1-linoleoyl-GPE (18:2)*	36600		HMDB0011507	52925130	0.98	0.9409	0.6113
Amino Acid	Tyrosine Metabolism	4-hydroxyphenylpyruvate	1669	C01179	HMDB0000707	979	0.98	0.9512	0.6133
Xenobiotics	Benzoate Metabolism	catechol sulfate	35320		HMDB0059724	3083879	0.98	0.9526	0.6133
Nucleotide	Pyrimidine Metabolism, Uracil containing	pseudouridine	33442	C02067	HMDB0000767	15047	0.98	0.9775	0.6209
Lipid	Lysophospholipid	1-stearoyl-GPS (18:0)*	45966		HMDB0061698	74819135	0.98	0.9875	0.6209
Lipid	Fatty Acid Metabolism (Acyl Carnitine, Medium Chain)	hexanoylcarnitine (C6)	32328		HMDB0000756	6426853	0.98	0.9938	0.6209
Xenobiotics	Tobacco Metabolite	3-hydroxycotinine glucuronide	43470		HMDB0001204	53477725	0.99	0.2202	0.2817
Amino Acid	Leucine, Isoleucine and Valine Metabolism	3-methylglutaconate	57747		HMDB0000522	1551553	0.99	0.3496	0.3699
Amino Acid	Leucine, Isoleucine and Valine Metabolism	tigloylglycine	1598		HMDB0000959	6441567	0.99	0.4241	0.4081
Lipid	Fatty Acid, Branched	(16 or 17)-methylstearate (a19:0 or i19:0)	38296		HMDB0037397	3083779	0.99	0.4616	0.4272
Amino Acid	Histidine Metabolism	1-methyl-5-imidazoleacetate	62946		HMDB04988	6451814	0.99	0.4925	0.4413
Lipid	Pregnenolone Steroids	pregnenediol disulfate (C21H34O8S2)*	32562				0.99	0.5625	0.4764
Lipid	Sphingomyelins	lignoceroyl sphingomyelin (d18:1/24:0)	57330				0.99	0.5741	0.4827
Lipid	Fatty Acid, Monohydroxy	2-hydroxystearate	17945	C03045 C03042	HMDB0062549	69417;439885;439887	0.99	0.5854	0.4868
Energy	Oxidative Phosphorylation	phosphate	42109	C00009	HMDB0001429	1061	0.99	0.5869	0.4868
Lipid	Phosphatidylinositol (PI)	1-palmitoyl-2-linoleoyl-GPI (16:0/18:2)	52450		HMDB0009784	46891795	0.99	0.6081	0.4952
Amino Acid	Glycine, Serine and Threonine Metabolism	serine	1648	C00065	HMDB0000187	5951	0.99	0.6653	0.5203
Lipid	Lysophospholipid	1-arachidonoyl-GPC (20:4n6)*	33228	C05208	HMDB0010395	24779476	0.99	0.6703	0.5203
Lipid	Fatty Acid Metabolism (Acyl Carnitine, Long Chain Saturated)	arachidoylcarnitine (C20)*	57513		HMDB0006460	53477833	0.99	0.7322	0.5421
Lipid	Fatty Acid Metabolism (Acyl Carnitine, Short Chain)	acetylcarnitine (C2)	32198	C02571	HMDB0000201	7045767	0.99	0.7413	0.5421
Lipid	Ceramides	ceramide (d18:2/24:1, d18:1/24:2)*	57443				0.99	0.7496	0.5424
Lipid	Phosphatidylinositol (PI)	1-palmitoyl-2-oleoyl-GPI (16:0/18:1)*	52669		HMDB0009783	71296232	0.99	0.7656	0.551
Peptide	Gamma-glutamyl Amino Acid	gamma-glutamylisoleucine*	34456		HMDB0011170	22885096	0.99	0.7954	0.56
Lipid	Sphingomyelins	stearoyl sphingomyelin (d18:1/18:0)	19503	C00550	HMDB0001348	6453725	0.99	0.7964	0.56
Lipid	Sphingomyelins	sphingomyelin (d18:1/14:0, d16:1/16:0)*	42463		HMDB0012097	11433862	0.99	0.8019	0.5631
Lipid	Lysophospholipid	1-palmitoyl-GPC (16:0)	33955	C04102	HMDB0010382	86554	0.99	0.8424	0.581
Xenobiotics	Chemical	4-chlorobenzoic acid	63988	C02370		6318	0.99	0.8624	0.59
Lipid	Fatty Acid Metabolism (Acyl Carnitine, Long Chain Saturated)	stearoylcarnitine (C18)	34409		HMDB0000848	3006797	0.99	0.8769	0.5952
Amino Acid	Leucine, Isoleucine and Valine Metabolism	isobutyrylcarnitine (C4)	33441		HMDB0000736	168379	0.99	0.8836	0.5961
Amino Acid	Glycine, Serine and Threonine Metabolism	2-methylserine	53229	C02115		94309	0.99	0.9093	0.6062
Lipid	Androgenic Steroids	androstenediol (3beta,17beta) disulfate (2)	37203		HMDB0240313	87120982	0.99	0.9138	0.6081
Xenobiotics	Chemical	sulfate*	46960	C00059	HMDB01448	5152822	0.99	0.9174	0.6081
Lipid	Lactosylceramides (LCER)	lactosyl-N-arachidoyl-sphingosine (d18:1/20:0)*	57425	C01290	HMDB0011593	53481000	0.99	0.9595	0.6149
Amino Acid	Alanine and Aspartate Metabolism	hydroxyasparagine**	62060	C20631	HMDB32332	15991574	0.99	0.9745	0.6204
Lipid	Ceramides	N-palmitoyl-sphingadienine (d18:2/16:0)*	57416				0.99	0.9821	0.6209
Nucleotide	Pyrimidine Metabolism, Uracil containing	uridine	606	C00299	HMDB0000296	6029	0.99	0.9913	0.6209
Xenobiotics	Drug - Gastrointestinal	cimetidine	42592	C06952 D00295	HMDB0014644	2756	1	0.1749	0.247
Xenobiotics	Benzoate Metabolism	4-vinylcatechol sulfate	64579				1	0.177	0.2494
Xenobiotics	Drug - Cardiovascular	chlorothiazide	64188				1	0.1773	0.2494
Lipid	Fatty Acid, Dihydroxy	9,10-DiHOME	38399	C14828	HMDB0004704	9966640	1	0.2956	0.3372
Xenobiotics	Drug - Analgesics, Anesthetics	meloxicam	64093	C08169 D00969	HMDB0014952	54677470	1	0.3185	0.3489
Xenobiotics	Drug - Gastrointestinal	ranitidine	38595	D00422	HMDB0001930	3001055	1	0.3185	0.3489
Xenobiotics	Drug - Gastrointestinal	ranitidine N-oxide*	62485			62985	1	0.3185	0.3489
Xenobiotics	Drug - Psychoactive	THC carboxylic acid	61836			107885	1	0.3185	0.3489
Xenobiotics	Drug - Psychoactive	THC carboxylic acid glucuronide	61848				1	0.3185	0.3489
Xenobiotics	Drug - Cardiovascular	chlorthalidone	54784	D00272	HMDB0014455	2732	1	0.3197	0.3492
Xenobiotics	Drug - Analgesics, Anesthetics	naproxen	12122	C01517	HMDB0001923	156391	1	0.4624	0.4274
Amino Acid	Leucine, Isoleucine and Valine Metabolism	2-ketocaprylate	63120		HMDB13211	67600	1	0.5511	0.4697
Lipid	Phospholipid Metabolism	choline	15506	C00114	HMDB0000097	305	1	0.6324	0.5048
Amino Acid	Tyrosine Metabolism	N-formylphenylalanine	48433		HMDB0240317	7064571;759256	1	0.6441	0.5115
Carbohydrate	Glycolysis, Gluconeogenesis, and Pyruvate Metabolism	3-phosphoglycerate	1414	C00597	HMDB0000807	724	1	0.7181	0.5384
Lipid	Phosphatidylinositol (PI)	1-stearoyl-2-arachidonoyl-GPI (18:0/20:4)	52449		HMDB0009815		1	0.7246	0.5421
Amino Acid	Glutamate Metabolism	carboxyethyl-GABA	40007		HMDB0002201	2572	1	0.7331	0.5421
Energy	TCA Cycle	2-methylcitrate/homocitrate	52282	C01251	HMDB0003518 HMDB0000379	515;439459	1	0.736	0.5421
Amino Acid	Tyrosine Metabolism	phenol sulfate	32553	C02180	HMDB0060015	74426	1	0.7402	0.5421
Lipid	Phosphatidylcholine (PC)	1-linoleoyl-2-linolenoyl-GPC (18:2/18:3)*	53176		HMDB0008141	52922731	1	0.7442	0.5424
Amino Acid	Tryptophan Metabolism	oxindolylalanine	64568			20977764	1	0.7591	0.5474
Lipid	Fatty Acid Metabolism (Acyl Carnitine, Hydroxy)	3-hydroxydecanoylcarnitine	63358		HMDB0061636	121454166	1	0.769	0.5528
Nucleotide	Purine Metabolism, (Hypo)Xanthine/Inosine containing	N1-methylinosine	48351		HMDB0002721	650095	1	0.7836	0.5574
Lipid	Pregnenolone Steroids	21-hydroxypregnenolone disulfate	46115			134595	1	0.7854	0.5575
Amino Acid	Tryptophan Metabolism	indole-3-carboxylate	38116	C19837	HMDB0003320	69867	1	0.8419	0.581
Lipid	Sphingomyelins	sphingomyelin (d18:1/20:0, d16:1/22:0)*	48490		HMDB0012102	44260124	1	0.8805	0.5957
Energy	TCA Cycle	citrate	1564	C00158	HMDB0000094	311	1	0.8988	0.603
Lipid	Sterol	cholesterol	63	C00187	HMDB0000067	6432564;11025495;5997	1	0.9165	0.6081
Amino Acid	Methionine, Cysteine, SAM and Taurine Metabolism	N-formylmethionine	2829	C03145	HMDB0001015	439750	1	0.9198	0.6081
Lipid	Phosphatidylcholine (PC)	1-stearoyl-2-arachidonoyl-GPC (18:0/20:4)	42450		HMDB0008048	16219824	1	0.9221	0.6081
Lipid	Fatty Acid, Dicarboxylate	heptenedioate (C7:1-DC)*	61866				1	0.9344	0.6113
Amino Acid	Tyrosine Metabolism	N-acetyltyrosine	32390		HMDB0000866	68310	1	0.9382	0.6113
Peptide	Polypeptide	val-val-ala	64508			18232571	1
Xenobiotics	Food Component/Plant	sulfate of piperine metabolite C15H17NO3 (1)*	62304				1
Xenobiotics	Food Component/Plant	sulfate of piperine metabolite C15H17NO3 (2)*	62305				1
Xenobiotics	Food Component/Plant	resveratrol disulfate (1)*	62110				1
Xenobiotics	Food Component/Plant	resveratrol disulfate (2)*	62111				1
Xenobiotics	Food Component/Plant	resveratrol sulfate (1)*	62108			25113755	1
Xenobiotics	Food Component/Plant	resveratrol sulfate (2)*	62109			25113755	1
Xenobiotics	Food Component/Plant	resveratrol glucuronide (2)*	62113				1
Xenobiotics	Food Component/Plant	resveratrol glucuronide (1)*	62112				1
Xenobiotics	Drug - Analgesics, Anesthetics	desmethylnaproxen	46331		HMDB0013989	162920	1
Xenobiotics	Drug - Analgesics, Anesthetics	phenylbutazone	64385	C07440	HMDB14950	4781	1
Xenobiotics	Drug - Analgesics, Anesthetics	tramadol	53241	C07153	HMDB0014339	33741	1
Xenobiotics	Drug - Analgesics, Anesthetics	O-desmethyltramadol	53239		HMDB0060997	9838803	1
Xenobiotics	Drug - Analgesics, Anesthetics	O-desmethyltramadol glucuronide	52357		HMDB0060856	29919005	1
Xenobiotics	Drug - Antibiotic	amoxicillin	52948	D00229 C06827 DG00520	HMDB0015193	33613	1
Xenobiotics	Drug - Antibiotic	doxycycline	39273	D00307	HMDB0014399	54671203	1
Xenobiotics	Drug - Antibiotic	fluconazole	57707	C07002	HMDB0014342	3365	1
Xenobiotics	Drug - Cardiovascular	metoprolol acid metabolite*	34109			62936	1
Xenobiotics	Drug - Cardiovascular	furosemide	43009	D00331	HMDB0001933	3440	1
Xenobiotics	Drug - Neurological	carbamazepine	37033	C06868 D00252	HMDB0014704	2554	1
Xenobiotics	Drug - Neurological	carbamazepine 10,11-epoxide	37020	C07496	HMDB0060658	2555	1
Xenobiotics	Drug - Neurological	pregabalin	52913		HMDB0014375	5486971	1
Xenobiotics	Drug - Psychoactive	temazepam	64532	D00370	HMDB0014376	5391	1
Xenobiotics	Drug - Respiratory	cetirizine	54745	C07778	HMDB0005032	2678	1
Xenobiotics	Drug - Respiratory	pseudoephedrine	39586	C02765	HMDB0001943	7028	1
Xenobiotics	Drug - Topical Agents	pivaloylcarnitine (C5)	35432		HMDB0041993	126894	1
Amino Acid	Polyamine Metabolism	N-acetylputrescine	37496	C02714	HMDB0002064	122356	1.01	0.1218	0.2009
Xenobiotics	Drug - Topical Agents	2,6-dihydroxybenzoic acid	63042		HMDB0013676	9338	1.01	0.161	0.2356
Amino Acid	Tryptophan Metabolism	serotonin	2342	C00780	HMDB0000259	5202	1.01	0.249	0.3081
Lipid	Fatty Acid, Dicarboxylate	tetradecanedioate (C14-DC)	35669		HMDB0000872	13185	1.01	0.3299	0.3559
Amino Acid	Phenylalanine Metabolism	phenylalanine	64	C00079	HMDB0000159	6140	1.01	0.3416	0.3637
Lipid	Androgenic Steroids	5alpha-androstan-3beta,17alpha-diol disulfate	37187		HMDB0094682	56639109	1.01	0.3663	0.3787
Xenobiotics	Tobacco Metabolite	hydroxycotinine	38661		HMDB0001390	107963	1.01	0.3714	0.3816
Lipid	Lysophospholipid	1-oleoyl-GPE (18:1)	35628		HMDB0011506	9547071	1.01	0.3855	0.3889
Xenobiotics	Food Component/Plant	4-vinylguaiacol sulfate	48442		HMDB0127980	53803570	1.01	0.3893	0.3911
Amino Acid	Histidine Metabolism	hydantoin-5-propionate	40473	C05565	HMDB0001212	782	1.01	0.394	0.3942
Nucleotide	Purine Metabolism, Adenine containing	N6-succinyladenosine	48130		HMDB0000912	165243	1.01	0.3946	0.3942
Lipid	Fatty Acid Metabolism (Acyl Glycine)	N-palmitoylglycine	42092		HMDB0013034	151008	1.01	0.4817	0.4363
Xenobiotics	Drug - Analgesics, Anesthetics	desmethylnaproxen sulfate	46106			184679	1.01	0.4838	0.4376
Lipid	Secondary Bile Acid Metabolism	glycolithocholate	31912	C15557	HMDB00698	115245	1.01	0.5278	0.4597
Nucleotide	Purine Metabolism, Guanine containing	N2,N2-dimethylguanosine	35137		HMDB0004824	135501639	1.01	0.592	0.4881
Lipid	Long Chain Polyunsaturated Fatty Acid (n3 and n6)	arachidonate (20:4n6)	1110	C00219	HMDB0001043	444899	1.01	0.5958	0.4894
Lipid	Sphingomyelins	behenoyl sphingomyelin (d18:1/22:0)*	48492		HMDB0012103	44260125	1.01	0.6072	0.4952
Lipid	Lysophospholipid	1-arachidonoyl-GPE (20:4n6)*	35186		HMDB0011517	42607465	1.01	0.6082	0.4952
Amino Acid	Tyrosine Metabolism	tyrosine	1299	C00082	HMDB0000158	6057	1.01	0.6668	0.5203
Amino Acid	Tyrosine Metabolism	thyroxine	46079	C01829	HMDB0000248	5819	1.01	0.6798	0.522
Lipid	Pregnenolone Steroids	pregnenetriol disulfate*	62921				1.01	0.7208	0.5398
Xenobiotics	Benzoate Metabolism	3-methyl catechol sulfate (2)	46164				1.01	0.7268	0.5421
Lipid	Endocannabinoid	palmitoyl ethanolamide	38165	C16512	HMDB0002100	4671	1.01	0.7619	0.5488
Xenobiotics	Food Component/Plant	4-acetylcatechol sulfate (1)	62798				1.01	0.7746	0.5548
Lipid	Fatty Acid Metabolism (Acyl Carnitine, Long Chain Saturated)	margaroylcarnitine (C17)*	57512		HMDB0006210	53477803	1.01	0.781	0.5573
Lipid	Phosphatidylcholine (PC)	1-palmitoyl-2-stearoyl-GPC (16:0/18:0)	52616	C03889	HMDB0007970	24778686	1.01	0.8787	0.5952
Lipid	Ceramide PEs	palmitoyl-sphingosine-phosphoethanolamine (d18:1/16:0)	62984				1.01	0.8993	0.603
Amino Acid	Lysine Metabolism	N6-acetyllysine	36752	C02727	HMDB0000206	92832	1.01	0.9072	0.606
Xenobiotics	Drug - Analgesics, Anesthetics	indomethacin	62978	C01926 D00141	HMDB0014473	3715	1.01	0.9234	0.6081
Amino Acid	Leucine, Isoleucine and Valine Metabolism	alpha-hydroxyisovalerate	46537		HMDB0000407	99823	1.01	0.9372	0.6113
Lipid	Lactosylceramides (LCER)	lactosyl-N-behenoyl-sphingosine (d18:1/22:0)*	57422		HMDB0011594	44260143	1.01	0.9516	0.6133
Lipid	Sphingomyelins	sphingomyelin (d18:1/17:0, d17:1/18:0, d19:1/16:0)	52615			46891763	1.01	0.9533	0.6133
Lipid	Phosphatidylcholine (PC)	1,2-dipalmitoyl-GPC (16:0/16:0)	19130	D03585	HMDB0000564	452110	1.01	0.9925	0.6209
Partially Characterized Molecules	Partially Characterized Molecules	glucuronide of C10H18O2 (7)*	61887				1.02	0.1683	0.2412
Xenobiotics	Drug - Cardiovascular	atenolol	38658	D00235	HMDB0001924	2249	1.02	0.1853	0.2542
Amino Acid	Lysine Metabolism	lysine	1301	C00047 C00739	HMDB0003405	5962	1.02	0.2038	0.2673
Nucleotide	Purine Metabolism, (Hypo)Xanthine/Inosine containing	urate	1604	C00366	HMDB0000289	1175	1.02	0.2324	0.294
Xenobiotics	Drug - Analgesics, Anesthetics	4-acetamidophenol	12032	C06804	HMDB0001859	1983	1.02	0.2435	0.305
Lipid	Primary Bile Acid Metabolism	cholic acid glucuronide	62571		HMDB0002577	21252309	1.02	0.244	0.305
Amino Acid	Leucine, Isoleucine and Valine Metabolism	N-acetylvaline	1591		HMDB0011757	66789	1.02	0.2635	0.3173
Lipid	Long Chain Polyunsaturated Fatty Acid (n3 and n6)	nisinate (24:6n3)	57810		HMDB0013025	11792612	1.02	0.2898	0.3348
Amino Acid	Tyrosine Metabolism	4-methoxyphenol sulfate	48457				1.02	0.291	0.3348
Lipid	Lysophospholipid	1-palmitoyl-GPE (16:0)	35631		HMDB0011503	9547069	1.02	0.3024	0.3393
Lipid	Ceramides	ceramide (d18:1/14:0, d16:1/16:0)*	57432				1.02	0.3033	0.3395
Xenobiotics	Chemical	2,4-di-tert-butylphenol	64328				1.02	0.3106	0.3453
Xenobiotics	Food Component/Plant	N-acetyltheanine	62711				1.02	0.3197	0.3492
Lipid	Phosphatidylcholine (PC)	1-palmitoyl-2-linoleoyl-GPC (16:0/18:2)	42446		HMDB0007973	5287971	1.02	0.3274	0.3547
Amino Acid	Tyrosine Metabolism	3-methoxytyramine sulfate	44618			54133459	1.02	0.3399	0.3624
Amino Acid	Polyamine Metabolism	acisoga	43258		HMDB0061384	129397	1.02	0.373	0.3827
Amino Acid	Polyamine Metabolism	spermidine	485	C00315	HMDB0001257	1102	1.02	0.4153	0.4054
Lipid	Endocannabinoid	stearoyl ethanolamide	38625		HMDB0013078	27902	1.02	0.419	0.4067
Lipid	Fatty Acid Metabolism (Acyl Carnitine, Hydroxy)	3-hydroxyoctanoylcarnitine (2)	64394				1.02	0.4253	0.4086
Lipid	Fatty Acid Metabolism (Acyl Carnitine, Hydroxy)	3-hydroxyoctanoylcarnitine (1)	64393				1.02	0.4523	0.4255
Cofactors and Vitamins	Ascorbate and Aldarate Metabolism	2-O-methylascorbic acid	63990		HMDB0240294	54726398	1.02	0.4688	0.4308
Lipid	Endocannabinoid	arachidonoyl ethanolamide	32463	C11695	HMDB0004080	5281969	1.02	0.494	0.4419
Xenobiotics	Food Component/Plant	tartarate	15336	C00552 C00898 C02107	HMDB0062642 HMDB0000956	444305;875	1.02	0.4944	0.4419
Lipid	Androgenic Steroids	5alpha-androstan-3alpha,17beta-diol monosulfate (1)	37186			121596226;121596225	1.02	0.5014	0.4458
Lipid	Phospholipid Metabolism	trimethylamine N-oxide	40406	C01104	HMDB0000925	1145	1.02	0.5421	0.4651
Amino Acid	Phenylalanine Metabolism	N-acetylphenylalanine	33950	C03519	HMDB0000512	74839	1.02	0.581	0.4861
Partially Characterized Molecules	Partially Characterized Molecules	branched-chain, straight-chain, or cyclopropyl 12:1 fatty acid*	63683				1.02	0.5837	0.4868
Lipid	Fatty Acid, Dicarboxylate	hexadecenedioate (C16:1-DC)*	61862				1.02	0.6205	0.4992
Lipid	Fatty Acid, Dihydroxy	12,13-DiHOME	38395	C14829	HMDB0004705	10236635	1.02	0.629	0.5033
Lipid	Androgenic Steroids	etiocholanolone glucuronide	47112		HMDB0004484	270605	1.02	0.6715	0.5203
Amino Acid	Urea cycle; Arginine and Proline Metabolism	trans-4-hydroxyproline	32306	C01157	HMDB0000725	5810	1.02	0.7175	0.5384
Lipid	Secondary Bile Acid Metabolism	taurolithocholate 3-sulfate	36850	C03642	HMDB0002580	440071	1.02	0.742	0.5421
Lipid	Fatty Acid, Dicarboxylate	3-carboxy-4-methyl-5-pentyl-2-furanpropionate (3-CMPFP)**	61871		HMDB0061643	194501	1.02	0.8589	0.5887
Xenobiotics	Food Component/Plant	phytanate	598	C01607	HMDB0000801	26840	1.02	0.8702	0.5932
Lipid	Long Chain Polyunsaturated Fatty Acid (n3 and n6)	docosahexaenoate (DHA; 22:6n3)	44675	C06429	HMDB0002183	445580	1.02	0.8746	0.5947
Lipid	Sphingomyelins	sphingomyelin (d17:1/16:0, d18:1/15:0, d16:1/17:0)*	52433				1.02	0.9466	0.613
Cofactors and Vitamins	Hemoglobin and Porphyrin Metabolism	bilirubin (E,E)*	32586			129320511	1.02	0.9849	0.6209
Carbohydrate	Aminosugar Metabolism	glucuronate	15443	C16245	HMDB0000127	441478;94715;23677976;65041;444791	1.03	0.1439	0.2187
Lipid	Phosphatidylcholine (PC)	1-palmitoyl-2-docosahexaenoyl-GPC (16:0/22:6)	52610		HMDB0007991	6441886	1.03	0.1827	0.2523
Amino Acid	Urea cycle; Arginine and Proline Metabolism	homocitrulline	22138	C02427	HMDB0000679	65072	1.03	0.2203	0.2817
Cofactors and Vitamins	Vitamin A Metabolism	carotene diol (1)	57635				1.03	0.2443	0.305
Amino Acid	Histidine Metabolism	1-methyl-5-imidazolelactate	64596				1.03	0.2654	0.3186
Xenobiotics	Food Component/Plant	(S)-a-amino-omega-caprolactam	63339	C02837		440599	1.03	0.2725	0.3242
Lipid	Fatty Acid Metabolism (also BCAA Metabolism)	propionylcarnitine (C3)	32452	C03017	HMDB0000824	107738	1.03	0.2907	0.3348
Lipid	Long Chain Polyunsaturated Fatty Acid (n3 and n6)	dihomo-linolenate (20:3n3 or n6)	35718	C03242	HMDB0002925	5280581	1.03	0.2979	0.3384
Lipid	Fatty Acid Metabolism (Acyl Carnitine, Hydroxy)	3-hydroxyoleoylcarnitine	61840			129637446	1.03	0.315	0.3485
Amino Acid	Glutamate Metabolism	N-acetylglutamate	15720	C00624	HMDB0001138	70914	1.03	0.3351	0.3601
Amino Acid	Glutamate Metabolism	beta-citrylglutamate	54923	C20775		189741	1.03	0.3915	0.3923
Amino Acid	Leucine, Isoleucine and Valine Metabolism	isobutyrylglycine	35437		HMDB0000730	10855600	1.03	0.4031	0.3998
Amino Acid	Urea cycle; Arginine and Proline Metabolism	2-oxoarginine*	55072	C03771	HMDB0004225	558	1.03	0.4051	0.4
Amino Acid	Lysine Metabolism	N-acetyl-2-aminoadipate	63920	C12986		443992	1.03	0.4146	0.4053
Nucleotide	Pyrimidine Metabolism, Uracil containing	uracil	605	C00106	HMDB0000300	1174	1.03	0.4303	0.4123
Amino Acid	Tyrosine Metabolism	4-hydroxyphenylacetoylcarnitine	52932				1.03	0.4359	0.4141
Xenobiotics	Chemical	5-hydroxy-2-methylpyridine sulfate	63230				1.03	0.4495	0.4235
Lipid	Fatty Acid, Dicarboxylate	adipate (C6-DC)	21134	C06104	HMDB0000448	196	1.03	0.4609	0.4272
Nucleotide	Pyrimidine Metabolism, Cytidine containing	N4-acetylcytidine	35130		HMDB0005923	107461	1.03	0.5232	0.4574
Amino Acid	Glutamate Metabolism	S-1-pyrroline-5-carboxylate	42370	C04322	HMDB0001301	11966181	1.03	0.5412	0.4651
Partially Characterized Molecules	Partially Characterized Molecules	glutamine conjugate of C6H10O2 (2)*	63660				1.03	0.5729	0.4822
Cofactors and Vitamins	Nicotinate and Nicotinamide Metabolism	1-methylnicotinamide	27665	C02918	HMDB0000699	457	1.03	0.6034	0.4944
Lipid	Monoacylglycerol	1-eicosapentaenoylglycerol (20:5)*	53220		HMDB11580	53480988	1.03	0.6483	0.5115
Lipid	Lysophospholipid	1-palmitoyl-GPG (16:0)*	45970			3300276	1.03	0.6712	0.5203
Xenobiotics	Drug - Antibiotic	6-O-demethylgriseofulvin	64191				1.03	0.6864	0.5251
Amino Acid	Tryptophan Metabolism	anthranilate	57746	C00108	HMDB0001123	227	1.03	0.7409	0.5421
Cofactors and Vitamins	Vitamin A Metabolism	retinal	40807	C00376	HMDB0001358	638015	1.03	0.7494	0.5424
Lipid	Fatty Acid Metabolism (Acyl Carnitine, Long Chain Saturated)	cerotoylcarnitine (C26)*	57516		HMDB0006347	53477828	1.03	0.795	0.56
Amino Acid	Glutamate Metabolism	4-hydroxyglutamate	40499	C03079	HMDB0001344	439902	1.03	0.8328	0.5767
Lipid	Primary Bile Acid Metabolism	glycochenodeoxycholate 3-sulfate	52974		HMDB0002409 HMDB0002497 HMDB0002496	11954205;21125002;21116917	1.03	0.9073	0.606
Amino Acid	Methionine, Cysteine, SAM and Taurine Metabolism	S-methylcysteine sulfoxide	43378		HMDB0029432	82142	1.03	0.9562	0.6139
Xenobiotics	Drug - Analgesics, Anesthetics	2-methoxyacetaminophen sulfate*	47031		HMDB0062550	86290014	1.04	0.1028	0.1798
Lipid	Phosphatidylcholine (PC)	1-palmitoyl-2-oleoyl-GPC (16:0/18:1)	52461	C13875	HMDB0007972	6436017	1.04	0.1625	0.2363
Lipid	Long Chain Monounsaturated Fatty Acid	10-nonadecenoate (19:1n9)	33972		HMDB0013622	5312513	1.04	0.1965	0.2631
Lipid	Fatty Acid, Monohydroxy	16-hydroxypalmitate	39609	C18218	HMDB0006294	10466	1.04	0.1982	0.2641
Lipid	Phosphatidylcholine (PC)	1-stearoyl-2-oleoyl-GPC (18:0/18:1)	52438		HMDB0008038	24778825	1.04	0.2136	0.2773
Lipid	Long Chain Polyunsaturated Fatty Acid (n3 and n6)	linolenate [alpha or gamma; (18:3n3 or 6)]	34035	C06426 C06427	HMDB0001388 HMDB0003073	5280933;5280934	1.04	0.2156	0.2782
Carbohydrate	Aminosugar Metabolism	N-acetylglucosamine/N-acetylgalactosamine	46539	C01074	HMDB0000212 HMDB0000215	84265;439174	1.04	0.2889	0.3348
Amino Acid	Glycine, Serine and Threonine Metabolism	N-acetylglycine	27710		HMDB0000532	10972	1.04	0.308	0.343
Lipid	Sphingomyelins	sphingomyelin (d18:1/21:0, d17:1/22:0, d16:1/23:0)*	52495				1.04	0.3221	0.3512
Amino Acid	Leucine, Isoleucine and Valine Metabolism	isovalerylglycine	35107		HMDB00678	546304	1.04	0.3367	0.3602
Energy	TCA Cycle	succinate	1437	C00042	HMDB0000254	1110	1.04	0.3617	0.3786
Lipid	Ceramides	N-behenoyl-sphingadienine (d18:2/22:0)*	57372				1.04	0.3827	0.3877
Xenobiotics	Drug - Cardiovascular	indapamide	64209				1.04	0.384	0.3882
Partially Characterized Molecules	Partially Characterized Molecules	glucuronide of C10H18O2 (1)*	61881				1.04	0.4047	0.4
Amino Acid	Leucine, Isoleucine and Valine Metabolism	2-methylbutyrylglycine	31928		HMDB0000339	193872	1.04	0.4568	0.4272
Lipid	Fatty Acid, Dicarboxylate	azelate (C9-DC)	18362	C08261	HMDB0000784	2266	1.04	0.4594	0.4272
Xenobiotics	Chemical	thioproline	53231			93176	1.04	0.4727	0.4317
Lipid	Ceramides	N-stearoyl-sphingadienine (d18:2/18:0)*	57417			132282053	1.04	0.48	0.4354
Lipid	Lysophospholipid	1-arachidonoyl-GPI (20:4)*	34214		HMDB0061690	121596217	1.04	0.506	0.4476
Lipid	Fatty Acid Metabolism (Acyl Carnitine, Hydroxy)	3-hydroxyhexanoylcarnitine (1)	62557				1.04	0.516	0.452
Lipid	Fatty Acid, Dicarboxylate	eicosanedioate (C20-DC)	39831			75502	1.04	0.5413	0.4651
Amino Acid	Methionine, Cysteine, SAM and Taurine Metabolism	methionine sulfone	44878		HMDB0062174	69961	1.04	0.5424	0.4651
Lipid	Fatty Acid, Dicarboxylate	dodecanedioate (C12-DC)	32388	C02678	HMDB0000623	12736	1.04	0.5754	0.4831
Peptide	Polypeptide	HWESASLLR	44657				1.04	0.6144	0.497
Cofactors and Vitamins	Hemoglobin and Porphyrin Metabolism	bilirubin (E,Z or Z,E)*	47886	C00486	HMDB0000488	5799469	1.04	0.647	0.5115
Lipid	Lysophospholipid	1-linoleoyl-GPI (18:2)*	36594			11124828	1.04	0.6739	0.5207
Xenobiotics	Xanthine Metabolism	5-acetylamino-6-formylamino-3-methyluracil	34401	C16365	HMDB0011105	108214	1.04	0.6758	0.5207
Cofactors and Vitamins	Tocopherol Metabolism	delta-CEHC glucuronide	62286				1.04	0.812	0.5681
Nucleotide	Pyrimidine Metabolism, Uracil containing	beta-alanine	55	C00099	HMDB0000056	239	1.04	0.9353	0.6113
Lipid	Phosphatidylcholine (PC)	1-palmitoyl-2-arachidonoyl-GPC (16:0/20:4n6)	52462	C05208	HMDB0007982	10747814	1.05	0.1005	0.1782
Energy	TCA Cycle	malate	1303	C00497 C00149 C00711	HMDB0000744 HMDB0031518 HMDB0000156	525	1.05	0.13	0.2073
Lipid	Phospholipid Metabolism	choline phosphate	34396	C00588	HMDB0001565	1014	1.05	0.13	0.2073
Lipid	Glycerolipid Metabolism	glycerol	15122	C00116	HMDB0000131	753	1.05	0.1301	0.2073
Lipid	Lysophospholipid	1-stearoyl-GPE (18:0)	42398		HMDB0011130	9547068	1.05	0.1477	0.2219
Lipid	Long Chain Saturated Fatty Acid	pentadecanoate (15:0)	1361	C16537	HMDB0000826	13849	1.05	0.1492	0.2233
Amino Acid	Urea cycle; Arginine and Proline Metabolism	pro-hydroxy-pro	35127		HMDB0006695	11902893	1.05	0.1802	0.2501
Lipid	Long Chain Monounsaturated Fatty Acid	oleate/vaccenate (18:1)	52285	C01712 C08367 C00712 C21944	HMDB0000207 HMDB0000573 HMDB0003231 HMDB0240219	637517;445639;5281127;5282761	1.05	0.1898	0.259
Energy	TCA Cycle	fumarate	1643	C00122	HMDB0000134	444972	1.05	0.1934	0.2619
Amino Acid	Urea cycle; Arginine and Proline Metabolism	N-acetylcitrulline	48434	C15532 C02851	HMDB0000856	656979	1.05	0.1939	0.2619
Lipid	Long Chain Polyunsaturated Fatty Acid (n3 and n6)	linoleate (18:2n6)	1105	C01595	HMDB0000673 HMDB0006270	5280450	1.05	0.2369	0.2986
Amino Acid	Methionine, Cysteine, SAM and Taurine Metabolism	methionine sulfoxide	18374	C02989	HMDB0002005	158980	1.05	0.2617	0.3168
Cofactors and Vitamins	Tocopherol Metabolism	gamma-CEHC	44876		HMDB0001931	133098	1.05	0.2798	0.3306
Lipid	Lysoplasmalogen	1-(1-enyl-palmitoyl)-GPE (P-16:0)*	39270		HMDB0011152		1.05	0.2855	0.3344
Lipid	Sphingomyelins	tricosanoyl sphingomyelin (d18:1/23:0)*	52436		HMDB0012105		1.05	0.3018	0.3393
Lipid	Ceramides	N-palmitoyl-sphingosine (d18:1/16:0)	44877		HMDB0004949	5283564	1.05	0.3301	0.3559
Cofactors and Vitamins	Tocopherol Metabolism	alpha-CEHC glucuronide*	39346		HMDB0062445	134819285	1.05	0.4208	0.4067
Lipid	Long Chain Monounsaturated Fatty Acid	eicosenoate (20:1)	33587	C16526	HMDB0002231 HMDB0062436	5282769;5282768;94159	1.05	0.4359	0.4141
Amino Acid	Leucine, Isoleucine and Valine Metabolism	beta-hydroxyisovaleroylcarnitine	35433				1.05	0.5896	0.4877
Lipid	Secondary Bile Acid Metabolism	glycolithocholate sulfate*	32620	C11301	HMDB0002639	72222	1.05	0.6016	0.4935
Xenobiotics	Bacterial/Fungal	N-methylpipecolate	47101			11286529	1.05	0.6069	0.4952
Lipid	Ceramides	N-palmitoyl-heptadecasphingosine (d17:1/16:0)*	57430				1.05	0.6466	0.5115
Amino Acid	Tyrosine Metabolism	homovanillate (HVA)	1101	C05582	HMDB0000118	1738	1.05	0.6476	0.5115
Partially Characterized Molecules	Partially Characterized Molecules	GlcNAc sulfate conjugate of C21H34O2 steroid**	63699				1.05	0.7377	0.5421
Cofactors and Vitamins	Hemoglobin and Porphyrin Metabolism	bilirubin (Z,Z)	43807	C00486	HMDB0000054	5280352	1.05	0.8063	0.5647
Xenobiotics	Chemical	perfluorohexanesulfonic acid	64623				1.05	0.9962	0.6214
Nucleotide	Pyrimidine Metabolism, Uracil containing	N-acetyl-beta-alanine	37432	C01073	HMDB0061880	76406	1.06	0.106	0.1832
Lipid	Fatty Acid, Monohydroxy	3-hydroxyoleate*	61843				1.06	0.1522	0.2262
Lipid	Endocannabinoid	N-oleoyltaurine	39732			6437033	1.06	0.2613	0.3168
Lipid	Fatty Acid, Monohydroxy	alpha-hydroxycaproate	37073		HMDB0001624	99824	1.06	0.2642	0.3176
Lipid	Sterol	cholesterol sulfate	35324	C18043	HMDB00653	65076	1.06	0.3297	0.3559
Lipid	Fatty Acid, Monohydroxy	3-hydroxymyristate	21158			16064	1.06	0.4117	0.404
Xenobiotics	Food Component/Plant	stachydrine	34384	C10172	HMDB0004827	115244	1.06	0.4213	0.4067
Xenobiotics	Chemical	perfluorooctanesulfonate (PFOS)	57564	C18142	HMDB0059586	74483	1.06	0.4745	0.4319
Lipid	Diacylglycerol	oleoyl-linolenoyl-glycerol (18:1/18:3) [2]*	54970		HMDB0007220	14275403	1.06	0.4848	0.4379
Xenobiotics	Drug - Analgesics, Anesthetics	carboxyibuprofen	43333		HMDB0060564	10444113	1.06	0.5341	0.4628
Amino Acid	Histidine Metabolism	imidazole propionate	40730		HMDB0002271	70630	1.06	0.6274	0.5032
Carbohydrate	Glycolysis, Gluconeogenesis, and Pyruvate Metabolism	glycerate	1572	C00258	HMDB0006372 HMDB0000139	752;439194	1.06	0.6979	0.5297
Lipid	Dihydrosphingomyelins	sphingomyelin (d18:0/20:0, d16:0/22:0)*	57476				1.06	0.7498	0.5424
Amino Acid	Methionine, Cysteine, SAM and Taurine Metabolism	cysteine sulfinic acid	37443	C00606	HMDB0000996	109	1.06	0.8706	0.5932
Amino Acid	Methionine, Cysteine, SAM and Taurine Metabolism	cysteine	1868	C00097	HMDB0000574	5862	1.06	0.8814	0.5957
Lipid	Lysophospholipid	1-linoleoyl-GPG (18:2)*	54885				1.06	0.9322	0.611
Xenobiotics	Chemical	3-hydroxypyridine sulfate	48448				1.06	0.9901	0.6209
Lipid	Fatty Acid, Dicarboxylate	sebacate (C10-DC)	32398	C08277	HMDB0000792	5192	1.07	0.1181	0.1973
Lipid	Plasmalogen	1-(1-enyl-palmitoyl)-2-arachidonoyl-GPE (P-16:0/20:4)*	52673		HMDB0011352	52925126	1.07	0.1269	0.2065
Amino Acid	Urea cycle; Arginine and Proline Metabolism	proline	1898	C00148 C000763	HMDB0000162 HMDB0003411	145742;614;8988	1.07	0.1303	0.2073
Cofactors and Vitamins	Vitamin B6 Metabolism	pyridoxate	31555	C00847	HMDB0000017	6723	1.07	0.1498	0.2236
Lipid	Lactosylceramides (LCER)	lactosyl-N-stearoyl-sphingosine (d18:1/18:0)*	54980		HMDB0011591	10260120	1.07	0.1697	0.2426
Lipid	Fatty Acid, Amino	2-aminoheptanoate	43761		HMDB0094649	227939	1.07	0.1795	0.2498
Lipid	Phosphatidylethanolamine (PE)	1,2-dipalmitoyl-GPE (16:0/16:0)*	57341		HMDB0008923	445468	1.07	0.2207	0.2817
Nucleotide	Purine Metabolism, Adenine containing	adenosine 5'-monophosphate (AMP)	32342	C00020	HMDB0000045	6083	1.07	0.2794	0.3306
Lipid	Phosphatidylcholine (PC)	1-palmitoyl-2-palmitoleoyl-GPC (16:0/16:1)*	52470		HMDB0007969	6443788	1.07	0.2986	0.3387
Lipid	Monoacylglycerol	1-palmitoleoylglycerol (16:1)*	52431				1.07	0.3362	0.3602
Lipid	Fatty Acid, Dihydroxy	2S,3R-dihydroxybutyrate	62950		HMDB0002453	10964471	1.07	0.3613	0.3786
Xenobiotics	Drug - Analgesics, Anesthetics	2-hydroxyibuprofen	43330		HMDB0060920	10443535	1.07	0.4119	0.404
Lipid	Fatty Acid, Dicarboxylate	octadecadienedioate (C18:2-DC)*	61860				1.07	0.4122	0.404
Xenobiotics	Food Component/Plant	2-isopropylmalate	15667	C02504	HMDB0000402	77	1.07	0.5068	0.4477
Cofactors and Vitamins	Pantothenate and CoA Metabolism	pantoate	63061	C00522		5289105	1.07	0.6757	0.5207
Lipid	Androgenic Steroids	androstenediol (3beta,17beta) monosulfate (2)	37210		HMDB0186954 HMDB0240429		1.07	0.6852	0.5248
Nucleotide	Pyrimidine Metabolism, Uracil containing	3-ureidoisobutyrate	57549	C05100	HMDB0002031	160663	1.07	0.8782	0.5952
Partially Characterized Molecules	Partially Characterized Molecules	glutamine conjugate of C7H12O2*	63658				1.08	0.1018	0.1796
Cofactors and Vitamins	Vitamin A Metabolism	carotene diol (3)	57637				1.08	0.102	0.1796
Lipid	Long Chain Polyunsaturated Fatty Acid (n3 and n6)	docosadienoate (22:2n6)	32415	C16533	HMDB0061714	5282807	1.08	0.1046	0.1817
Lipid	Endocannabinoid	N-linoleoyltaurine*	61826			52922081	1.08	0.1346	0.2117
Lipid	Lysophospholipid	2-stearoyl-GPE (18:0)*	41220		HMDB0011129	90658453;53480667	1.08	0.1377	0.2146
Lipid	Phosphatidylethanolamine (PE)	1-palmitoyl-2-stearoyl-GPE (16:0/18:0)*	57388		HMDB08925	5326793	1.08	0.1483	0.2223
Lipid	Phosphatidylserine (PS)	1-stearoyl-2-oleoyl-GPS (18:0/18:1)	19265		HMDB0010163	9547087	1.08	0.2667	0.3189
Lipid	Androgenic Steroids	androstenediol (3beta,17beta) disulfate (1)	37202	C04295	HMDB0240313	87120982	1.08	0.2782	0.3298
Amino Acid	Tryptophan Metabolism	8-methoxykynurenate	62955	C05830	HMDB0060426	76230	1.08	0.2822	0.3325
Lipid	Fatty Acid, Monohydroxy	3-hydroxyhexanoate	53230		HMDB0061652 HMDB0010718	151492	1.08	0.4609	0.4272
Lipid	Corticosteroids	cortisol	1712	C00735	HMDB0000063	5754	1.08	0.4724	0.4317
Lipid	Secondary Bile Acid Metabolism	deoxycholic acid glucuronide	63610				1.08	0.6515	0.5134
Nucleotide	Pyrimidine Metabolism, Cytidine containing	cytosine	573	C00380	HMDB0000630	597	1.08	0.671	0.5203
Amino Acid	Methionine, Cysteine, SAM and Taurine Metabolism	lanthionine	42002			98504	1.08	0.6942	0.5274
Lipid	Endocannabinoid	linoleoyl ethanolamide	52608		HMDB0012252	5283446	1.09	0.1451	0.2196
Xenobiotics	Drug - Analgesics, Anesthetics	3-(methylthio)acetaminophen sulfate*	62567				1.09	0.1968	0.2631
Lipid	Fatty Acid Metabolism (Acyl Carnitine, Long Chain Saturated)	lignoceroylcarnitine (C24)*	57515				1.09	0.2031	0.2668
Amino Acid	Leucine, Isoleucine and Valine Metabolism	beta-hydroxyisovalerate	12129		HMDB0000754	69362	1.09	0.221	0.2817
Cofactors and Vitamins	Hemoglobin and Porphyrin Metabolism	D-urobilin	40084	C05795	HMDB04161	5280820	1.09	0.2497	0.3081
Lipid	Corticosteroids	cortolone glucuronide (1)	57699				1.09	0.3008	0.3393
Nucleotide	Purine Metabolism, (Hypo)Xanthine/Inosine containing	xanthine	3147	C00385	HMDB0000292	1188	1.09	0.3673	0.3792
Xenobiotics	Chemical	3,5-dichloro-2,6-dihydroxybenzoic acid	63589			24721632	1.09	0.379	0.3871
Cofactors and Vitamins	Ascorbate and Aldarate Metabolism	ascorbic acid 3-sulfate*	63687			11425365	1.09	0.3819	0.3877
Lipid	Dihydrosphingomyelins	behenoyl dihydrosphingomyelin (d18:0/22:0)*	57331		HMDB0012091	44260132	1.09	0.4693	0.4308
Amino Acid	Tyrosine Metabolism	phenol glucuronide	52747		HMDB0060014	87235	1.09	0.5	0.4452
Lipid	Androgenic Steroids	andro steroid monosulfate C19H28O6S (1)*	32827		HMDB0002759	159663	1.09	0.7962	0.56
Cofactors and Vitamins	Ascorbate and Aldarate Metabolism	threonate	27738	C01620	HMDB0000943 HMDB0062620	5460407;151152	1.09	0.8918	0.6004
Cofactors and Vitamins	Riboflavin Metabolism	flavin adenine dinucleotide (FAD)	2134	C00016	HMDB0001248	643975	1.1	0.1182	0.1973
Lipid	Dihydroceramides	N-palmitoyl-sphinganine (d18:0/16:0)	52604		HMDB11760	5283572	1.1	0.1345	0.2117
Lipid	Fatty Acid Metabolism (Acyl Carnitine, Dicarboxylate)	octadecanedioylcarnitine (C18-DC)*	61867				1.1	0.1505	0.2242
Xenobiotics	Benzoate Metabolism	3-methoxycatechol sulfate (2)	48752				1.1	0.1702	0.2428
Amino Acid	Leucine, Isoleucine and Valine Metabolism	3-hydroxy-2-ethylpropionate	32397		HMDB0000396	188979	1.1	0.1725	0.2441
Amino Acid	Tryptophan Metabolism	xanthurenate	15679	C02470	HMDB0000881	5699	1.1	0.1864	0.2548
Amino Acid	Leucine, Isoleucine and Valine Metabolism	isovalerylcarnitine (C5)	34407	C20826	HMDB0000688	169235	1.1	0.2156	0.2782
Amino Acid	Phenylalanine Metabolism	phenylacetate	57745	C07086	HMDB0000209	999	1.1	0.5585	0.4742
Partially Characterized Molecules	Partially Characterized Molecules	pentose acid*	63264	C00803	HMDB0000892	7991	1.1	0.9809	0.6209
Amino Acid	Leucine, Isoleucine and Valine Metabolism	3-methyl-2-oxobutyrate	44526	C00141	HMDB0000019	49	1.11	0.1101	0.1888
Lipid	Plasmalogen	1-(1-enyl-stearoyl)-2-arachidonoyl-GPE (P-18:0/20:4)*	52475		HMDB0005779	9547058	1.11	0.1167	0.1957
Amino Acid	Urea cycle; Arginine and Proline Metabolism	argininate*	57461		HMDB0003148	160437	1.11	0.1455	0.2196
Xenobiotics	Food Component/Plant	cinnamoylglycine	38637		HMDB0011621	709625	1.11	0.2503	0.3081
Amino Acid	Tryptophan Metabolism	5-hydroxyindole sulfate	52914				1.11	0.3738	0.383
Lipid	Dihydrosphingomyelins	sphingomyelin (d18:0/18:0, d19:0/17:0)*	57473		HMDB0012087	44260130	1.11	0.4236	0.4081
Lipid	Phosphatidylcholine (PC)	1-myristoyl-2-arachidonoyl-GPC (14:0/20:4)*	53195		HMDB0007883	24778634	1.12	0.1101	0.1888
Lipid	Long Chain Polyunsaturated Fatty Acid (n3 and n6)	docosapentaenoate (n3 DPA; 22:5n3)	32504	C16513	HMDB0001976 HMDB0006528	6441454	1.12	0.1393	0.216
Xenobiotics	Food Component/Plant	4-ethyl-2-methoxyphenol sulfate	64042				1.12	0.1939	0.2619
Xenobiotics	Benzoate Metabolism	3-phenylpropionate (hydrocinnamate)	15749	C05629	HMDB0000764	107	1.12	0.2169	0.2786
Xenobiotics	Chemical	3-bromo-5-chloro-2,6-dihydroxybenzoic acid*	63681			134581543	1.12	0.2612	0.3168
Xenobiotics	Drug - Topical Agents	hydroquinone sulfate	35322	C00530	HMDB0240263	161220	1.12	0.3769	0.3856
Xenobiotics	Benzoate Metabolism	4-ethylcatechol sulfate	63072				1.12	0.4798	0.4354
Carbohydrate	Pentose Metabolism	arabinose	575	C00216	HMDB0029942	66308	1.12	0.635	0.5063
Lipid	Fatty Acid, Oxidized	4-hydroxynonenal	38309	C21642	HMDB0004362	5283344	1.12	0.8536	0.5867
Lipid	Secondary Bile Acid Metabolism	glycodeoxycholate glucuronide (1)	52982				1.12	0.9298	0.6109
Lipid	Secondary Bile Acid Metabolism	isoursodeoxycholate	57577	C17662	HMDB0000686	127601	1.12	0.9659	0.6176
Xenobiotics	Food Component/Plant	N-(2-furoyl)glycine	31536		HMDB0000439	21863	1.12	0.9935	0.6209
Xenobiotics	Drug - Antibiotic	triclosan sulfate	62732		HMDB0061387	67606152	1.13	0.1719	0.2441
Lipid	Fatty Acid, Dicarboxylate	branched chain 14:0 dicarboxylic acid**	63191				1.13	0.1789	0.2496
Lipid	Fatty Acid Metabolism (Acyl Carnitine, Dicarboxylate)	octadecenedioylcarnitine (C18:1-DC)*	61865				1.13	0.2014	0.2663
Xenobiotics	Benzoate Metabolism	4-hydroxyhippurate	35527		HMDB0013678	151012	1.13	0.3007	0.3393
Lipid	Endocannabinoid	N-palmitoyltaurine	39835			14504290	1.13	0.4612	0.4272
Lipid	Fatty Acid Metabolism (also BCAA Metabolism)	butyrylcarnitine (C4)	32412	C02862	HMDB0002013	439829	1.13	0.6187	0.4991
Lipid	Phosphatidylcholine (PC)	1-myristoyl-2-palmitoyl-GPC (14:0/16:0)	19258		HMDB0007869	129657	1.14	0.1383	0.215
Lipid	Diacylglycerol	palmitoleoyl-linoleoyl-glycerol (16:1/18:2) [1]*	54967		HMDB0007132	9543699	1.14	0.1452	0.2196
Lipid	Primary Bile Acid Metabolism	glycochenodeoxycholate glucuronide (1)	52983		HMDB0002579	44263370	1.14	0.5036	0.447
Xenobiotics	Benzoate Metabolism	propyl 4-hydroxybenzoate	48480	D01422	HMDB0032574	7175	1.14	0.6205	0.4992
Xenobiotics	Food Component/Plant	tartronate (hydroxymalonate)	20693	C02287	HMDB0035227	45	1.14	0.8672	0.5921
Amino Acid	Tryptophan Metabolism	indoleacetate	27513	C00954	HMDB0000197	802	1.15	0.4862	0.4381
Xenobiotics	Drug - Antibiotic	chloroquine	64084	C07625 D02366	HMDB0014746	2719	1.15	0.8588	0.5887
Lipid	Secondary Bile Acid Metabolism	glycohyocholate	42574		HMDB0000138	71361462	1.16	0.2831	0.3325
Xenobiotics	Benzoate Metabolism	4-ethylphenylsulfate	36099	C13637	HMDB0062551	20822574	1.16	0.4206	0.4067
Peptide	Polypeptide	bradykinin	22154	C00306	HMDB0004246	439201	1.17	0.1105	0.1891
Cofactors and Vitamins	Nicotinate and Nicotinamide Metabolism	N1-Methyl-2-pyridone-5-carboxamide	40469	C05842	HMDB0004193	69698	1.17	0.1846	0.2538
Xenobiotics	Drug - Analgesics, Anesthetics	3-(cystein-S-yl)acetaminophen*	34365		HMDB0240217	171264	1.17	0.3246	0.3533
Xenobiotics	Drug - Psychoactive	diazepam	64527	D00293	HMDB0014967	3016	1.17	0.8742	0.5947
Xenobiotics	Drug - Cardiovascular	4-hydroxycoumarin	37445	C20414		54682930	1.18	0.1118	0.1907
Amino Acid	Leucine, Isoleucine and Valine Metabolism	isovalerate (i5:0)	44656	C08262	HMDB0000718	10430	1.18	0.1186	0.1974
Xenobiotics	Benzoate Metabolism	p-cresol sulfate	36103		HMDB0011635	4615423	1.18	0.1938	0.2619
Lipid	Diacylglycerol	palmitoleoyl-arachidonoyl-glycerol (16:1/20:4) [2]*	57406				1.18	0.1999	0.2652
Lipid	Short Chain Fatty Acid	butyrate/isobutyrate (4:0)	40605	C00246	HMDB0000039	264	1.18	0.2105	0.275
Amino Acid	Tryptophan Metabolism	indoleacetoylcarnitine*	62279				1.18	0.7317	0.5421
Nucleotide	Purine Metabolism, (Hypo)Xanthine/Inosine containing	inosine	1123	C00294	HMDB0000195	6021	1.19	0.2913	0.3348
Xenobiotics	Food Component/Plant	genistein sulfate*	62061				1.19	0.349	0.3699
Lipid	Primary Bile Acid Metabolism	glycochenodeoxycholate	32346	C05466	HMDB0000637	12544	1.19	0.4668	0.4303
Xenobiotics	Benzoate Metabolism	2-methoxyhydroquinone sulfate (2)	64050				1.19	0.7044	0.5329
Xenobiotics	Xanthine Metabolism	7-methylxanthine	34390	C16353	HMDB0001991	68374	1.19	0.9759	0.6207
Xenobiotics	Xanthine Metabolism	3,7-dimethylurate	34399	C16360	HMDB0001982	83126	1.19	0.9788	0.6209
Xenobiotics	Food Component/Plant	ethyl beta-glucopyranoside	64131		HMDB0029968	121667	1.2	0.1438	0.2187
Lipid	Fatty Acid Metabolism (Acyl Carnitine, Long Chain Saturated)	behenoylcarnitine (C22)*	57514		HMDB0062468	71464577	1.2	0.2554	0.3126
Amino Acid	Glycine, Serine and Threonine Metabolism	beta-hydroxypyruvate	15686	C00168	HMDB0001352	964	1.21	0.1432	0.2187
Lipid	Diacylglycerol	linoleoyl-linolenoyl-glycerol (18:2/18:3) [2]*	54964		HMDB0007250	9543737	1.21	0.1835	0.2529
Xenobiotics	Drug - Antibiotic	lumefantrine	64550	D03821	HMDB0015653	6437380	1.21	0.455	0.4263
Lipid	Diacylglycerol	palmitoyl-docosahexaenoyl-glycerol (16:0/22:6) [2]*	57374		HMDB0007121	9543827	1.22	0.5375	0.4645
Xenobiotics	Chemical	2,4-dichlorophenol sulfate	48459			9837697	1.22	0.7751	0.5548
Carbohydrate	Fructose, Mannose and Galactose Metabolism	mannitol/sorbitol	46142	C00392 C00794	HMDB0000247 HMDB0000765	6251;5780	1.23	0.1562	0.2317
Lipid	Primary Bile Acid Metabolism	chenodeoxycholate	1563	C02528	HMDB0000518	10133	1.23	0.1949	0.2628
Cofactors and Vitamins	Tocopherol Metabolism	delta-CEHC	62287			35027084	1.23	0.3336	0.3591
Cofactors and Vitamins	Tocopherol Metabolism	alpha-CEHC sulfate	47666				1.23	0.514	0.4511
Peptide	Polypeptide	XHWESASXXR*	31538				1.25	0.102	0.1796
Xenobiotics	Benzoate Metabolism	4-methylcatechol sulfate	46146		HMDB0240459	54104170	1.25	0.6575	0.5169
Lipid	Diacylglycerol	palmitoyl-linolenoyl-glycerol (16:0/18:3) [2]*	54965		HMDB0007104 HMDB0007105	348277338;348277337	1.26	0.203	0.2668
Xenobiotics	Food Component/Plant	furaneol sulfate	54795			59815364	1.28	0.1965	0.2631
Amino Acid	Tryptophan Metabolism	indoleacetylglutamine	42087		HMDB0013240	25200879	1.29	0.289	0.3348
Lipid	Phosphatidylethanolamine (PE)	1-oleoyl-2-linoleoyl-GPE (18:1/18:2)*	52687		HMDB0005349	9546753	1.29	0.5648	0.4772
Xenobiotics	Benzoate Metabolism	3-methoxycatechol sulfate (1)	48763			129892430	1.3	0.8486	0.5846
Peptide	Polypeptide	bradykinin, des-arg(9)	34420	C00306	HMDB04246	105044	1.31	0.1265	0.2065
Peptide	Dipeptide	leucylglycine	40045		HMDB0028929	79070	1.34	0.3274	0.3547
Xenobiotics	Xanthine Metabolism	theobromine	18392	C07480	HMDB0002825	5429	1.35	0.4533	0.4259
Peptide	Polypeptide	HXGXA*	62508			132993924	1.35	0.8248	0.5723
Xenobiotics	Food Component/Plant	homostachydrine*	33009	C08283	HMDB0033433	441447	1.37	0.2303	0.2919
Xenobiotics	Benzoate Metabolism	3-(4-hydroxyphenyl)propionate	39587	C01744	HMDB0002199	10394	1.38	0.4041	0.4
Xenobiotics	Benzoate Metabolism	3-hydroxyhippurate	39600		HMDB0006116	450268	1.4	0.1406	0.2175
Lipid	Secondary Bile Acid Metabolism	7-ketodeoxycholate	31904		HMDB0000391	188292	1.45	0.6617	0.5191
Lipid	Primary Bile Acid Metabolism	taurochenodeoxycholate	18494	C05465	HMDB0000951	387316	1.47	0.1146	0.1937
Xenobiotics	Food Component/Plant	acesulfame	48569		HMDB0033585	36573	1.47	0.243	0.305
Xenobiotics	Food Component/Plant	daidzein sulfate (2)	48728			12114465	1.48	0.4597	0.4272
Amino Acid	Histidine Metabolism	N-acetylhistamine	48679	C05135	HMDB0013253	69602	1.49	0.1462	0.2202
Xenobiotics	Xanthine Metabolism	1-methylxanthine	34389	C16358	HMDB0010738	80220	1.52	0.2162	0.2782
Xenobiotics	Benzoate Metabolism	4-methylguaiacol sulfate	48418				1.52	0.7836	0.5574
Amino Acid	Tyrosine Metabolism	dopamine 4-sulfate	48406	C13691	HMDB0004148	68517194	1.53	0.1295	0.2073
Lipid	Secondary Bile Acid Metabolism	taurochenodeoxycholic acid 3-sulfate	62890		HMDB0002486	52931550	1.53	0.9245	0.6081
Xenobiotics	Drug - Cardiovascular	olmesartan	53256	D05246	HMDB0014420	158781	1.54	0.1823	0.2523
Lipid	Primary Bile Acid Metabolism	cholate	22842	C00695	HMDB0000619	221493	1.54	0.9924	0.6209
Xenobiotics	Xanthine Metabolism	3-methylxanthine	32445	C16357	HMDB0001886	70639	1.57	0.1422	0.2187
Xenobiotics	Chemical	3-hydroxy-4-methylpyridine sulfate	63231				1.57	0.4735	0.4317
Xenobiotics	Drug - Antibiotic	ciprofloxacin	57614	C05349	HMDB0014677	2764	1.58	0.1925	0.2619
Lipid	Inositol Metabolism	chiro-inositol	37112	C19891	HMDB0240209		1.58	0.2405	0.3025
Xenobiotics	Drug - Antibiotic	sulfadoxine	64509	D00580	HMDB0015413	17134	1.67	0.3694	0.3802
Xenobiotics	Drug - Antibiotic	pyrimethamine	64503	D00488	HMDB0014350	4993	1.68	0.6691	0.5203
Xenobiotics	Xanthine Metabolism	5-acetylamino-6-amino-3-methyluracil	34424	C16366	HMDB0004400	88299	1.7	0.318	0.3489
Xenobiotics	Chemical	2-methoxyresorcinol sulfate	48445				1.72	0.3528	0.3721
Xenobiotics	Xanthine Metabolism	paraxanthine	18254	C13747	HMDB0001860	4687	1.77	0.2928	0.3356
Xenobiotics	Benzoate Metabolism	2-methoxyhydroquinone sulfate (1)	64049				1.79	0.1434	0.2187
Xenobiotics	Xanthine Metabolism	1,3-dimethylurate	32391		HMDB0001857	70346	2.16	0.1029	0.1798
Cofactors and Vitamins	Ascorbate and Aldarate Metabolism	oxalate (ethanedioate)	20694	C00209	HMDB0002329	971	2.3	0.9506	0.6133
Xenobiotics	Drug - Antibiotic	N4-acetylsulfadoxine	64515			160773	2.33	0.6144	0.497
Xenobiotics	Xanthine Metabolism	caffeine	569	C07481	HMDB0001847	2519	2.34	0.1779	0.2496
Xenobiotics	Chemical	gentisic acid-5-glucoside	48729			101339724	3.24	0.1363	0.2133
Xenobiotics	Drug - Cardiovascular	valsartan	48566		HMDB0014323	60846	6.92	0.1787	0.2496
Xenobiotics	Food Component/Plant	alliin	41494	C08265	HMDB0033592	87310	0.47	0.0743	0.1485
Xenobiotics	Chemical	dimethyl sulfone	43424	C11142	HMDB0004983	6213	0.76	0.0711	0.1447
Lipid	Fatty Acid Metabolism (Acyl Choline)	linoleoylcholine*	57463		HMDB0013213	53481656	0.78	0.0866	0.1626
Partially Characterized Molecules	Partially Characterized Molecules	bilirubin degradation product, C16H18N2O5 (4)**	64415				0.79	0.0617	0.1293
Peptide	Polypeptide	bradykinin, hydroxy-pro(3)	33962		HMDB0011728	169947	0.8	0.0778	0.1532
Partially Characterized Molecules	Partially Characterized Molecules	bilirubin degradation product, C16H18N2O5 (2)**	64404				0.81	0.078	0.1532
Amino Acid	Methionine, Cysteine, SAM and Taurine Metabolism	S-methylcysteine	39592		HMDB0002108	88180;7058174;24417	0.83	0.0595	0.1275
Lipid	Fatty Acid Metabolism (Acyl Carnitine, Polyunsaturated)	adrenoylcarnitine (C22:4)*	57528				0.84	0.0582	0.1262
Lipid	Fatty Acid, Dicarboxylate	2-hydroxyglutarate	52294	C02630	HMDB0059655	43	0.85	0.0607	0.1283
Lipid	Pregnenolone Steroids	pregnenediol sulfate (C21H34O5S)*	32619	C18044	HMDB0000774	105074	0.86	0.0606	0.1283
Amino Acid	Methionine, Cysteine, SAM and Taurine Metabolism	S-adenosylhomocysteine (SAH)	42382	C00021	HMDB00939	439155	0.86	0.0683	0.1397
Lipid	Long Chain Polyunsaturated Fatty Acid (n3 and n6)	tetradecadienoate (14:2)*	62850		HMDB0000560	5312409	0.86	0.0713	0.1447
Xenobiotics	Drug - Antibiotic	trimethoprim	64075	C01965 D00145	HMDB0014583	5578	0.87	0.0848	0.1614
Lipid	Fatty Acid Metabolism (Acyl Carnitine, Monounsaturated)	myristoleoylcarnitine (C14:1)*	48182		HMDB0240588	129691961	0.87	0.0865	0.1626
Amino Acid	Lysine Metabolism	glutarylcarnitine (C5-DC)	44664		HMDB0013130	71317118	0.88	0.0808	0.1563
Lipid	Inositol Metabolism	myo-inositol	1124	C00137	HMDB0000211	892	0.89	0.0536	0.1185
Amino Acid	Polyamine Metabolism	N-acetyl-isoputreanine	62309			131802901	0.89	0.0608	0.1283
Cofactors and Vitamins	Hemoglobin and Porphyrin Metabolism	heme	41754	C00032	HMDB0003178	26945	0.9	0.0627	0.1311
Amino Acid	Tyrosine Metabolism	vanillactate	54910		HMDB0000913	160637	0.9	0.0943	0.1713
Amino Acid	Urea cycle; Arginine and Proline Metabolism	ornithine	1493	C00077	HMDB0000214	6262	0.91	0.0503	0.1131
Lipid	Hexosylceramides (HCER)	glycosyl-N-stearoyl-sphingosine (d18:1/18:0)	52234				0.91	0.0727	0.1456
Nucleotide	Pyrimidine Metabolism, Uracil containing	3-(3-amino-3-carboxypropyl)uridine*	62924			171198	0.91	0.0998	0.1775
Amino Acid	Histidine Metabolism	imidazole lactate	15716	C05568	HMDB0002320	793	0.92	0.0524	0.1163
Lipid	Endocannabinoid	oleoyl ethanolamide	38102		HMDB0002088	5283454	0.92	0.0952	0.1725
Lipid	Fatty Acid, Monohydroxy	2-hydroxylaurate	52916			97783	0.93	0.0674	0.1384
Amino Acid	Tryptophan Metabolism	kynurenate	1417	C01717	HMDB0000715	3845	0.93	0.0723	0.1455
Peptide	Modified Peptides	N,N-dimethyl-pro-pro	64571				0.93	0.0955	0.1725
Lipid	Dihydrosphingomyelins	palmitoyl dihydrosphingomyelin (d18:0/16:0)*	52434		HMDB0010168	9939965	0.94	0.0649	0.1348
Lipid	Medium Chain Fatty Acid	laurate (12:0)	1645	C02679	HMDB0000638	3893	0.94	0.0967	0.1736
Lipid	Sphingomyelins	palmitoyl sphingomyelin (d18:1/16:0)	37506		HMDB0010169	9939941	0.97	0.0749	0.1485
Amino Acid	Glycine, Serine and Threonine Metabolism	dimethylglycine	5086	C03626	HMDB0000092	673	0.98	0.0805	0.1562
Peptide	Dipeptide	histidylalanine	42027		HMDB0028878	101180	0.98	0.0843	0.1612
Lipid	Diacylglycerol	diacylglycerol (16:1/18:2 [2], 16:0/18:3 [1])*	54966				0.99	0.0804	0.1562
Xenobiotics	Tobacco Metabolite	cotinine N-oxide	38662		HMDB0001411	9815514	0.99	0.0924	0.1692
Amino Acid	Histidine Metabolism	3-methylhistidine	15677	C01152	HMDB0000479	64969	1.02	0.0856	0.1615
Carbohydrate	Pentose Metabolism	arabonate/xylonate	48255	C00502 C05411	HMDB0000539	122045;6602431	1.03	0.072	0.1455
Xenobiotics	Food Component/Plant	2-aminophenol sulfate	43266		HMDB0061116	181670	1.04	0.0608	0.1283
Amino Acid	Glutamate Metabolism	glutamate	57	C00025 C00217	HMDB0000148	33032	1.05	0.0562	0.1232
Lipid	Phosphatidylcholine (PC)	1-palmitoyl-2-dihomo-linolenoyl-GPC (16:0/20:3n3 or 6)*	52454				1.05	0.0829	0.1591
Carbohydrate	Pentose Metabolism	arabitol/xylitol	48885	C00542 C01904 C00379	HMDB0002917 HMDB0001851 HMDB0000568	6912;94154	1.05	0.0958	0.1726
Lipid	Ceramides	ceramide (d18:1/20:0, d16:1/22:0, d20:1/18:0)*	57440				1.07	0.0576	0.1257
Xenobiotics	Drug - Analgesics, Anesthetics	2-hydroxyacetaminophen sulfate*	33173		HMDB0062547	86290013	1.07	0.0669	0.1376
Xenobiotics	Food Component/Plant	maltol sulfate	48696				1.07	0.0752	0.1485
Lipid	Phospholipid Metabolism	glycerophosphoethanolamine	37455	C01233	HMDB0000114	123874	1.07	0.0888	0.1653
Carbohydrate	Glycolysis, Gluconeogenesis, and Pyruvate Metabolism	lactate	527	C00186	HMDB0000190	612	1.08	0.0505	0.1131
Lipid	Long Chain Saturated Fatty Acid	palmitate (16:0)	1336	C00249	HMDB0000220	985	1.08	0.0538	0.1186
Lipid	Sphingolipid Synthesis	sphingadienine	57426			6449795	1.09	0.0912	0.1682
Amino Acid	Guanidino and Acetamido Metabolism	4-guanidinobutanoate	15681	C01035	HMDB0003464	500	1.1	0.0786	0.1536
Lipid	Long Chain Saturated Fatty Acid	nonadecanoate (19:0)	1356	C16535	HMDB0000772	12591	1.1	0.0971	0.1736
Lipid	Hexosylceramides (HCER)	glycosyl-N-(2-hydroxynervonoyl)-sphingosine (d18:1/24:1(2OH))*	57444				1.11	0.0511	0.1139
Lipid	Plasmalogen	1-(1-enyl-palmitoyl)-2-linoleoyl-GPE (P-16:0/18:2)*	52677		HMDB0011343	52925127	1.11	0.0594	0.1275
Lipid	Lysoplasmalogen	1-(1-enyl-stearoyl)-GPE (P-18:0)*	39271				1.11	0.0829	0.1591
Peptide	Acetylated Peptides	phenylacetylglutamate	52925		HMDB0059772	11579826	1.11	0.0855	0.1615
Lipid	Fatty Acid, Dicarboxylate	dodecenedioate (C12:1-DC)*	61864		HMDB0000933	5283028	1.11	0.0877	0.1637
Amino Acid	Leucine, Isoleucine and Valine Metabolism	4-methyl-2-oxopentanoate	22116	C00233	HMDB0000695	70	1.12	0.0845	0.1612
Lipid	Plasmalogen	1-(1-enyl-palmitoyl)-2-oleoyl-GPE (P-16:0/18:1)*	52477		HMDB0011342	52925128	1.12	0.0871	0.1629
Lipid	Phosphatidylethanolamine (PE)	1-palmitoyl-2-arachidonoyl-GPE (16:0/20:4)*	52464	C05210	HMDB0005323	9546800	1.14	0.0589	0.1269
Xenobiotics	Chemical	3-hydroxy-2-methylpyridine sulfate	63227				1.14	0.0921	0.1691
Lipid	Sphingosines	sphingosine	17747	C00319	HMDB0000252	5280335	1.15	0.0614	0.1292
Amino Acid	Lysine Metabolism	2-aminoadipate	6146	C00956	HMDB0000510	92136	1.15	0.0749	0.1485
Partially Characterized Molecules	Partially Characterized Molecules	glucuronide of C10H18O2 (8)*	61888				1.15	0.0751	0.1485
Lipid	Plasmalogen	1-(1-enyl-stearoyl)-2-linoleoyl-GPE (P-18:0/18:2)*	52748		HMDB0011376		1.15	0.0814	0.157
Cofactors and Vitamins	Tocopherol Metabolism	delta-CEHC sulfate	62285				1.15	0.0971	0.1736
Lipid	Long Chain Saturated Fatty Acid	arachidate (20:0)	1118	C06425	HMDB0002212	10467	1.16	0.0577	0.1257
Lipid	Fatty Acid, Dicarboxylate	maleate	20676	C01384	HMDB0000176	444266	1.16	0.0583	0.1262
Lipid	Diacylglycerol	linoleoyl-arachidonoyl-glycerol (18:2/20:4) [1]*	54955		HMDB0007257	9543796	1.18	0.0853	0.1615
Partially Characterized Molecules	Partially Characterized Molecules	metabolonic lactone sulfate	63153				1.18	0.0896	0.1663
Lipid	Phosphatidylethanolamine (PE)	1-oleoyl-2-arachidonoyl-GPE (18:1/20:4)*	55041		HMDB0009069	348281223	1.2	0.0544	0.1196
Lipid	Corticosteroids	tetrahydrocortisol glucuronide	64411				1.2	0.0597	0.1275
Lipid	Secondary Bile Acid Metabolism	glycodeoxycholate 3-sulfate	52975			101602538	1.23	0.0506	0.1131
Xenobiotics	Benzoate Metabolism	hippurate	15753	C01586	HMDB0000714	464	1.26	0.0724	0.1455
Amino Acid	Phenylalanine Metabolism	2-hydroxyphenylacetate	1432	C05852	HMDB0000669	11970	1.28	0.0932	0.1701
Cofactors and Vitamins	Tocopherol Metabolism	gamma-tocopherol/beta-tocopherol	52473	C14152 C02483	HMDB0006335 HMDB0001492		1.29	0.0667	0.1376
Peptide	Fibrinogen Cleavage Peptide	Fibrinopeptide B (1-13)**	62813				1.3	0.0702	0.1432
Lipid	Ketone Bodies	3-hydroxybutyrate (BHBA)	542	C03197 C01089	HMDB0000011 HMDB0000357 HMDB0000442	441;94318;92135	1.35	0.0787	0.1536
Amino Acid	Tyrosine Metabolism	p-cresol glucuronide*	48841		HMDB0011686	154035	1.37	0.0941	0.1713
Xenobiotics	Xanthine Metabolism	7-methylurate	39598	C16355	HMDB0011107	69160	1.44	0.098	0.1748
Lipid	Primary Bile Acid Metabolism	glycocholate glucuronide (1)	52977			44263357	1.6	0.0914	0.1682
Xenobiotics	Food Component/Plant	dihydroferulic acid sulfate	62857		HMDB0041724	187489	1.63	0.0657	0.136
Xenobiotics	Food Component/Plant	2,8-quinolinediol sulfate	48691				1.74	0.0903	0.1671
Xenobiotics	Xanthine Metabolism	theophylline	18394	C07130	HMDB0001889	2153	2.19	0.0633	0.132

## Sheet: Table 2 B. DEM (p<0.05)
Super Pathway	Sub Pathway	Biochemical Name	Comp ID	KEGG	HMDB	PUBCHEM	Fold-change (T2D vs non-T2D)	p-value	q-value
Xenobiotics	Food Component/Plant	ethyl alpha-glucopyranoside	63152		HMDB0029968	11127487	0.3	0.0008	0.007
Xenobiotics	Food Component/Plant	(2,4 or 2,5)-dimethylphenol sulfate	62533				0.39	0.0338	0.0862
Partially Characterized Molecules	Partially Characterized Molecules	branched-chain, straight-chain, or cyclopropyl 10:1 fatty acid (1)*	63615				0.51	8.7846e-10	6.4118e-08
Carbohydrate	Glycolysis, Gluconeogenesis, and Pyruvate Metabolism	1,5-anhydroglucitol (1,5-AG)	20675	C07326	HMDB0002712	64960	0.52	2.5e-14	3.33e-12
Lipid	Progestin Steroids	5alpha-pregnan-3beta,20alpha-diol monosulfate (2)	37200				0.55	0.0085	0.0389
Lipid	Progestin Steroids	5alpha-pregnan-3beta-ol,20-one sulfate	37480				0.58	0.0255	0.0743
Lipid	Progestin Steroids	5alpha-pregnan-3beta,20beta-diol monosulfate (1)	37196		HMDB0240580		0.6	0.0159	0.0548
Amino Acid	Urea cycle; Arginine and Proline Metabolism	N-methylproline	37431		HMDB0094696	643474	0.61	0.017	0.0568
Lipid	Fatty Acid Metabolism (Acyl Carnitine, Monounsaturated)	5-dodecenoylcarnitine (C12:1)	61769		HMDB13326	91825571	0.62	2.3258e-05	0.0005
Lipid	Progestin Steroids	pregnanediol-3-glucuronide	40708		HMDB0010318	123796	0.62	0.0066	0.0332
Lipid	Progestin Steroids	pregnanolone/allopregnanolone sulfate	48394	C05480	HMDB0240591 HMDB0062782	31402;129699967	0.62	0.0209	0.0665
Lipid	Pregnenolone Steroids	17alpha-hydroxypregnanolone glucuronide	47403				0.69	0.0024	0.017
Nucleotide	Pyrimidine Metabolism, Orotate containing	dihydroorotate	601	C00337	HMDB03349	648	0.69	0.0035	0.022
Lipid	Androgenic Steroids	5alpha-androstan-3alpha,17alpha-diol monosulfate	37183		HMDB0000412		0.69	0.009	0.0399
Partially Characterized Molecules	Partially Characterized Molecules	glutamine_degradant*	46225				0.7	4.4675e-05	0.0008
Lipid	Medium Chain Fatty Acid	5-dodecenoate (12:1n7)	33968		HMDB0000529	5312378	0.71	0.0003	0.0039
Lipid	Fatty Acid, Dicarboxylate	decadienedioic acid (C10:2-DC)**	63685			17789717	0.71	0.0399	0.0971
Lipid	Long Chain Monounsaturated Fatty Acid	myristoleate (14:1n5)	32418	C08322	HMDB0002000	5281119	0.72	0.0004	0.0047
Amino Acid	Alanine and Aspartate Metabolism	N,N-dimethylalanine	63151			5488191	0.73	3.7861e-05	0.0007
Peptide	Gamma-glutamyl Amino Acid	gamma-glutamylglutamine	2730	C05283	HMDB0011738	150914	0.73	0.0143	0.051
Lipid	Long Chain Monounsaturated Fatty Acid	palmitoleate (16:1n7)	33447	C08362	HMDB0003229	445638	0.73	0.0218	0.068
Partially Characterized Molecules	Partially Characterized Molecules	bilirubin degradation product, C17H20N2O5 (2)**	64406				0.74	0.0129	0.0485
Lipid	Fatty Acid Metabolism (Acyl Carnitine, Dicarboxylate)	pimeloylcarnitine/3-methyladipoylcarnitine (C7-DC)	53224				0.74	0.0178	0.0582
Nucleotide	Purine Metabolism, Adenine containing	adenosine 5'-diphosphate (ADP)	3108	C00008	HMDB0001341	6022	0.74	0.0222	0.0688
Amino Acid	Glutamate Metabolism	glutamine	53	C00064	HMDB0000641	5961	0.75	0.0047	0.027
Partially Characterized Molecules	Partially Characterized Molecules	bilirubin degradation product, C17H18N2O4 (3)**	64408				0.75	0.0087	0.0393
Partially Characterized Molecules	Partially Characterized Molecules	bilirubin degradation product, C16H18N2O5 (1)**	64403				0.75	0.028	0.0773
Amino Acid	Methionine, Cysteine, SAM and Taurine Metabolism	N-acetyltaurine	48187		HMDB0240253	159864	0.76	1.8544e-08	9.6897e-07
Nucleotide	Pyrimidine Metabolism, Uracil containing	2'-deoxyuridine	52602	C00526	HMDB0000012	13712	0.76	0.0024	0.017
Partially Characterized Molecules	Partially Characterized Molecules	bilirubin degradation product, C17H20N2O5 (1)**	64405				0.76	0.0073	0.0355
Lipid	Plasmalogen	1-(1-enyl-palmitoyl)-2-palmitoleoyl-GPC (P-16:0/16:1)*	52713		HMDB0011207	52923882	0.77	3.4899e-08	1.6933e-06
Lipid	Hexosylceramides (HCER)	glycosyl ceramide (d18:2/24:1, d18:1/24:2)*	57453				0.77	3.667e-07	1.2455e-05
Lipid	Hexosylceramides (HCER)	glycosyl-N-tricosanoyl-sphingadienine (d18:2/23:0)*	57445				0.77	4.3557e-06	0.0001
Lipid	Fatty Acid Metabolism (Acyl Carnitine, Polyunsaturated)	arachidonoylcarnitine (C20:4)	57518		HMDB0006455	136212424	0.77	0.0009	0.0079
Lipid	Fatty Acid Metabolism (Acyl Carnitine, Polyunsaturated)	docosahexaenoylcarnitine (C22:6)*	57523				0.77	0.0033	0.0211
Amino Acid	Methionine, Cysteine, SAM and Taurine Metabolism	S-methylmethionine	38127	C05319	HMDB0038670	458	0.77	0.0049	0.027
Lipid	Fatty Acid Metabolism (Acyl Choline)	palmitoylcholine	52944		HMDB0240592	151731	0.77	0.0249	0.0731
Lipid	Fatty Acid, Dicarboxylate	tetradecadienedioate (C14:2-DC)*	62918			86018718	0.77	0.0261	0.0745
Xenobiotics	Food Component/Plant	N-oxalyl glycine (NOG)	57776			3080614	0.77	0.028	0.0773
Amino Acid	Tryptophan Metabolism	indolepropionate	32405		HMDB0002302	3744	0.77	0.0497	0.1122
Partially Characterized Molecules	Partially Characterized Molecules	bilirubin degradation product, C17H18N2O4 (2)**	64407				0.78	0.0261	0.0745
Lipid	Hexosylceramides (HCER)	glycosyl-N-nervonoyl-sphingosine (d18:1/24:1)*	57369		HMDB0010712 HMDB0004975	53480656;20057357	0.79	1.7612e-07	6.6464e-06
Lipid	Fatty Acid Metabolism (Acyl Carnitine, Monounsaturated)	palmitoleoylcarnitine (C16:1)*	53223			71464547	0.79	0.0002	0.0027
Lipid	Fatty Acid, Dicarboxylate	hydroxy-CMPF*	62277				0.79	0.0006	0.0058
Xenobiotics	Chemical	perfluorooctanoate (PFOA)	62071		HMDB0059587	9554	0.79	0.0139	0.0498
Lipid	Hexosylceramides (HCER)	glycosyl-N-behenoyl-sphingadienine (d18:2/22:0)*	57421				0.8	3.0536e-05	0.0006
Amino Acid	Histidine Metabolism	4-imidazoleacetate	32349	C02835	HMDB0002024	96215	0.8	0.0094	0.0409
Amino Acid	Glutathione Metabolism	5-oxoproline	1494	C01879 C02237	HMDB0000267	439685;7405	0.81	0.0004	0.005
Peptide	Gamma-glutamyl Amino Acid	gamma-glutamylglycine	33949		HMDB0011667	100099	0.81	0.0052	0.0286
Lipid	Fatty Acid Metabolism (Acyl Carnitine, Polyunsaturated)	docosapentaenoylcarnitine (C22:5n3)*	57529			71464594	0.81	0.0081	0.0379
Xenobiotics	Drug - Antibiotic	desethylamodiaquine	64511		HMDB0060977	122068	0.81	0.0131	0.0489
Lipid	Fatty Acid, Amino	2-aminooctanoate	43343		HMDB0000991	69522	0.81	0.0414	0.1001
Amino Acid	Creatine Metabolism	guanidinoacetate	43802	C00581	HMDB0000128	763	0.82	1.2264e-07	4.9006e-06
Lipid	Hexosylceramides (HCER)	glycosyl ceramide (d18:1/20:0, d16:1/22:0)*	57595				0.82	0.0003	0.0042
Lipid	Secondary Bile Acid Metabolism	3b-hydroxy-5-cholenoic acid	43507		HMDB0000308	92997	0.82	0.0012	0.0105
Cofactors and Vitamins	Hemoglobin and Porphyrin Metabolism	biliverdin	2137	C00500	HMDB0001008	5280353	0.82	0.023	0.0698
Lipid	Estrogenic Steroids	estrone 3-sulfate	18474	C02538	HMDB0001425	3001028	0.82	0.0362	0.0914
Lipid	Hexosylceramides (HCER)	glycosyl-N-behenoyl-sphingosine (d18:1/22:0)*	57371				0.83	1.6192e-05	0.0004
Peptide	Gamma-glutamyl Amino Acid	gamma-glutamyltryptophan	33947		HMDB0029160	3989307	0.83	0.0003	0.0039
Lipid	Fatty Acid Metabolism (Acyl Carnitine, Polyunsaturated)	linolenoylcarnitine (C18:3)*	57511				0.83	0.0023	0.0168
Lipid	Lysoplasmalogen	1-(1-enyl-palmitoyl)-GPC (P-16:0)*	52474		HMDB0010407	10917802	0.83	0.0036	0.022
Lipid	Endocannabinoid	N-stearoylserine*	61822				0.83	0.0089	0.0397
Lipid	Sphingomyelins	sphingomyelin (d18:1/20:2, d18:2/20:1, d16:1/22:2)*	57481				0.83	0.0369	0.0928
Lipid	Secondary Bile Acid Metabolism	taurocholenate sulfate*	32807				0.83	0.0468	0.1089
Amino Acid	Lysine Metabolism	N6,N6,N6-trimethyllysine	1498	C03793	HMDB0001325	440120	0.84	1.1957e-05	0.0003
Amino Acid	Glycine, Serine and Threonine Metabolism	N-acetylthreonine	33939		HMDB0062557	152204	0.84	1.613e-05	0.0004
Amino Acid	Tryptophan Metabolism	6-bromotryptophan	62503			9856996	0.84	3.3142e-05	0.0007
Lipid	Sterol	3beta-hydroxy-5-cholestenoate	54805	C17333		165511	0.84	0.0004	0.0046
Peptide	Gamma-glutamyl Amino Acid	gamma-glutamylhistidine	18245		HMDB0029151	7017195	0.84	0.0431	0.1032
Lipid	Carnitine Metabolism	deoxycarnitine	36747	C01181	HMDB0001161	22620	0.85	8.2421e-06	0.0002
Lipid	Sphingomyelins	sphingomyelin (d18:2/24:2)*	57479				0.85	0.0002	0.0029
Amino Acid	Histidine Metabolism	1-methylhistidine	30460	C01152	HMDB0000001	92105	0.85	0.0005	0.0051
Lipid	Fatty Acid Metabolism (Acyl Carnitine, Polyunsaturated)	linoleoylcarnitine (C18:2)*	46223		HMDB0006469	6450015	0.85	0.0007	0.007
Lipid	Sphingomyelins	sphingomyelin (d18:2/14:0, d18:1/14:1)*	47154				0.85	0.0101	0.0428
Lipid	Fatty Acid Metabolism (Acyl Carnitine, Polyunsaturated)	dihomo-linolenoylcarnitine (C20:3n3 or 6)*	57521				0.85	0.0126	0.048
Partially Characterized Molecules	Partially Characterized Molecules	bilirubin degradation product, C16H18N2O5 (3)**	64414				0.85	0.0306	0.0805
Amino Acid	Urea cycle; Arginine and Proline Metabolism	citrulline	2132	C00327	HMDB0000904	9750	0.86	6.3142e-05	0.0011
Amino Acid	Glutamate Metabolism	alpha-ketoglutaramate*	62101	C00940	HMDB0001552	48	0.86	0.0018	0.0136
Lipid	Fatty Acid Metabolism (Acyl Carnitine, Monounsaturated)	eicosenoylcarnitine (C20:1)*	57519				0.86	0.0085	0.0389
Peptide	Dipeptide	isoleucylglycine	40008		HMDB0028907	342532	0.86	0.0111	0.0453
Amino Acid	Tyrosine Metabolism	vanillylmandelate (VMA)	1567	C05584	HMDB0000291	1245	0.86	0.0114	0.0453
Lipid	Medium Chain Fatty Acid	10-undecenoate (11:1n1)	32497	C13910	HMDB0033724	14891	0.86	0.0425	0.1021
Lipid	Sphingomyelins	sphingomyelin (d18:1/22:2, d18:2/22:1, d16:1/24:2)*	57477				0.87	0.0003	0.004
Lipid	Plasmalogen	1-(1-enyl-palmitoyl)-2-oleoyl-GPC (P-16:0/18:1)*	52478		HMDB0007996	34779384	0.87	0.0005	0.0051
Amino Acid	Alanine and Aspartate Metabolism	asparagine	512	C00152	HMDB0000168	6267	0.87	0.0013	0.0111
Lipid	Medium Chain Fatty Acid	caprylate (8:0)	32492	C06423	HMDB0000482	379	0.87	0.0085	0.0389
Peptide	Gamma-glutamyl Amino Acid	gamma-glutamylthreonine	33364		HMDB0029159	76078708	0.87	0.0138	0.0498
Lipid	Sphingomyelins	sphingomyelin (d18:1/20:1, d18:2/20:0)*	48491				0.88	0.0005	0.005
Amino Acid	Urea cycle; Arginine and Proline Metabolism	N,N,N-trimethyl-alanylproline betaine (TMAP)	62947		HMDB0240365		0.88	0.0007	0.0065
Lipid	Lysophospholipid	1-palmitoleoyl-GPC (16:1)*	33230		HMDB0010383	24779461	0.88	0.0116	0.0453
Lipid	Lactosylceramides (LCER)	lactosyl-N-nervonoyl-sphingosine (d18:1/24:1)*	57370				0.88	0.0168	0.0563
Lipid	Endocannabinoid	N-oleoylserine	57664			44190514	0.88	0.0175	0.0574
Amino Acid	Histidine Metabolism	N-acetylcarnosine	43488		HMDB0012881	9903482	0.88	0.0285	0.0776
Lipid	Fatty Acid, Monohydroxy	2-hydroxyoctanoate	22036		HMDB0002264	5312860;6995013;94180	0.88	0.032	0.0821
Lipid	Secondary Bile Acid Metabolism	glycocholenate sulfate*	57741				0.88	0.0356	0.0902
Lipid	Androgenic Steroids	androstenediol (3alpha, 17alpha) monosulfate (2)	37207				0.88	0.0465	0.1086
Xenobiotics	Food Component/Plant	methyl glucopyranoside (alpha + beta)	46144		HMDB0029965	445238;3036743;2108	0.89	9.4389e-10	6.4118e-08
Lipid	Plasmalogen	1-(1-enyl-palmitoyl)-2-linoleoyl-GPC (P-16:0/18:2)*	52682		HMDB0011211	24779386	0.89	0.0019	0.0143
Lipid	Sphingolipid Synthesis	sphinganine-1-phosphate	52605		HMDB0001383	520	0.89	0.0025	0.017
Lipid	Lysophospholipid	1-linoleoyl-GPC (18:2)	34419	C04100	HMDB0010386	11988421	0.89	0.0026	0.0173
Nucleotide	Pyrimidine Metabolism, Orotate containing	orotate	1505	C00295	HMDB0000226	967	0.89	0.0078	0.0375
Amino Acid	Urea cycle; Arginine and Proline Metabolism	homoarginine	22137	C01924	HMDB0000670	9085	0.89	0.0086	0.0389
Lipid	Sterol	3beta,7alpha-dihydroxy-5-cholestenoate	36803	C17335	HMDB0012454	3081084	0.89	0.0099	0.0426
Cofactors and Vitamins	Ascorbate and Aldarate Metabolism	gulonate*	46957	C00800	HMDB0003290	152304	0.89	0.0113	0.0453
Lipid	Fatty Acid Metabolism (Acyl Carnitine, Polyunsaturated)	dihomo-linoleoylcarnitine (C20:2)*	57520				0.89	0.0282	0.0775
Lipid	Fatty Acid Metabolism (Acyl Carnitine, Monounsaturated)	oleoylcarnitine (C18:1)	35160		HMDB0005065	6441392	0.9	0.0116	0.0453
Lipid	Fatty Acid Metabolism (Acyl Carnitine, Monounsaturated)	ximenoylcarnitine (C26:1)*	57517				0.9	0.0263	0.0745
Amino Acid	Methionine, Cysteine, SAM and Taurine Metabolism	taurine	2125	C00245	HMDB0000251	1123	0.9	0.0425	0.1021
Lipid	Lysophospholipid	1-lignoceroyl-GPC (24:0)	49617		HMDB0010405	24779481	0.91	0.0046	0.0262
Lipid	Lactosylceramides (LCER)	lactosyl-N-palmitoyl-sphingosine (d18:1/16:0)	53010			53477895	0.91	0.0111	0.0453
Lipid	Sphingomyelins	sphingomyelin (d18:2/18:1)*	57474		HMDB0001348	52931155	0.91	0.0115	0.0453
Amino Acid	Glycine, Serine and Threonine Metabolism	sarcosine	1516	C00213	HMDB0000271	1088	0.91	0.0129	0.0485
Amino Acid	Tyrosine Metabolism	3-methoxytyrosine	12017		HMDB0001434	9307	0.91	0.0256	0.0744
Amino Acid	Histidine Metabolism	histidine	59	C00135	HMDB0000177	6274	0.92	0.0002	0.0027
Amino Acid	Glycine, Serine and Threonine Metabolism	threonine	1284	C00188	HMDB0000167	6288	0.92	0.0031	0.0203
Lipid	Sphingomyelins	sphingomyelin (d18:2/24:1, d18:1/24:2)*	52437			85336023	0.92	0.0035	0.022
Xenobiotics	Chemical	iminodiacetate (IDA)	21025	C19911	HMDB0011753	8897	0.92	0.0039	0.0232
Lipid	Sphingosines	sphingosine 1-phosphate	34445	C06124	HMDB0000277	5283560	0.92	0.0045	0.0262
Lipid	Lysophospholipid	1-oleoyl-GPC (18:1)	48258	C03916	HMDB0002815	16081932	0.92	0.0056	0.0295
Amino Acid	Glycine, Serine and Threonine Metabolism	betaine	3141	C00719	HMDB0000043	247	0.92	0.0058	0.03
Nucleotide	Purine Metabolism, (Hypo)Xanthine/Inosine containing	hypoxanthine	3127	C00262	HMDB0000157	790;135398638	0.92	0.0225	0.0695
Amino Acid	Tyrosine Metabolism	3-(4-hydroxyphenyl)lactate	32197	C03672	HMDB0000755	9378	0.92	0.0298	0.0795
Nucleotide	Pyrimidine Metabolism, Uracil containing	5,6-dihydrouridine	61833		HMDB0000497	94312	0.92	0.0308	0.0808
Amino Acid	Urea cycle; Arginine and Proline Metabolism	3-amino-2-piperidone	62853		HMDB0000323	5200225	0.92	0.0391	0.0955
Amino Acid	Creatine Metabolism	creatinine	513	C00791	HMDB0000562	588	0.93	0.0009	0.008
Lipid	Carnitine Metabolism	carnitine	15500	C00487 C00308	HMDB0000062	288	0.93	0.0067	0.0332
Amino Acid	Glycine, Serine and Threonine Metabolism	glycine	58	C00037	HMDB0000123	750	0.93	0.015	0.0527
Lipid	Plasmalogen	1-(1-enyl-palmitoyl)-2-palmitoyl-GPC (P-16:0/16:0)*	52716		HMDB0011206	11146967	0.93	0.0387	0.0953
Lipid	Sphingomyelins	hydroxypalmitoyl sphingomyelin (d18:1/16:0(OH))**	62851				0.93	0.0446	0.1046
Amino Acid	Urea cycle; Arginine and Proline Metabolism	dimethylarginine (SDMA + ADMA)	36808	C21189 C03626	HMDB0003334 HMDB0001539	123831;169148	0.94	0.0185	0.0597
Nucleotide	Pyrimidine Metabolism, Uracil containing	5-methyluridine (ribothymidine)	35136		HMDB0000884	445408	0.94	0.0261	0.0745
Xenobiotics	Chemical	3-acetylphenol sulfate	48693				0.96	0.039	0.0955
Carbohydrate	Pentose Metabolism	lyxonate	61858				1.04	0.0167	0.0563
Xenobiotics	Drug - Analgesics, Anesthetics	4-acetamidophenylglucuronide	15736		HMDB0010316	83944;4022661	1.04	0.0311	0.0811
Amino Acid	Leucine, Isoleucine and Valine Metabolism	methylsuccinoylcarnitine	53031				1.06	0.0118	0.0456
Xenobiotics	Drug - Analgesics, Anesthetics	4-acetaminophen sulfate	37475	C06804	HMDB0059911	83939	1.06	0.0227	0.0698
Carbohydrate	Pentose Metabolism	ribitol	15772	C00532 C01904 C00474 C00379	HMDB0002917 HMDB0000508 HMDB0001851 HMDB0000568	6912	1.07	0.026	0.0745
Amino Acid	Leucine, Isoleucine and Valine Metabolism	leucine	60	C00123	HMDB0000687	6106	1.08	0.0001	0.0023
Carbohydrate	Aminosugar Metabolism	erythronate*	42420		HMDB0000613	2781043	1.08	0.0081	0.0379
Lipid	Phospholipid Metabolism	glycerophosphorylcholine (GPC)	15990	C00670	HMDB0000086	71920	1.08	0.0373	0.0935
Amino Acid	Leucine, Isoleucine and Valine Metabolism	isoleucine	1125	C16424 C00407 C06418	HMDB0000172	6306	1.09	1.4552e-05	0.0004
Amino Acid	Urea cycle; Arginine and Proline Metabolism	N-acetylhomocitrulline	62707				1.09	0.0157	0.0548
Energy	TCA Cycle	aconitate [cis or trans]	46173	C02341 C004174	HMDB0000958 HMDB000072	643757;444212	1.09	0.0215	0.0675
Carbohydrate	Glycogen Metabolism	maltotriose	44688	C01835	HMDB0001262	439586	1.09	0.0238	0.0718
Lipid	Fatty Acid, Monohydroxy	3-hydroxyoctanoate	22001	C20793	HMDB0001954	26613	1.09	0.0315	0.0813
Lipid	Long Chain Polyunsaturated Fatty Acid (n3 and n6)	dihomo-linoleate (20:2n6)	17805	C16525	HMDB0005060	6439848	1.1	0.0409	0.0993
Lipid	Diacylglycerol	stearoyl-arachidonoyl-glycerol (18:0/20:4) [1]*	57450	C00165	HMDB0007170	6438587	1.1	0.0487	0.111
Amino Acid	Leucine, Isoleucine and Valine Metabolism	N-acetylleucine	1587	C02710	HMDB0011756	70912	1.11	0.0015	0.0116
Amino Acid	Urea cycle; Arginine and Proline Metabolism	urea	1670	C00086	HMDB0000294	1176	1.11	0.0268	0.0751
Peptide	Acetylated Peptides	phenylacetylglutamine	35126	C04148	HMDB0006344	92258	1.11	0.0296	0.0791
Amino Acid	Leucine, Isoleucine and Valine Metabolism	valine	1649	C00183	HMDB0000883	6287	1.12	5.1501e-05	0.0009
Amino Acid	Leucine, Isoleucine and Valine Metabolism	N-acetylisoleucine	33967		HMDB0061684	306109	1.12	0.0049	0.027
Amino Acid	Lysine Metabolism	6-oxopiperidine-2-carboxylate	43231		HMDB0061705	3014237	1.12	0.0242	0.0722
Lipid	Fatty Acid, Monohydroxy	3-hydroxydecanoate	22053		HMDB0002203	26612	1.12	0.0265	0.0747
Partially Characterized Molecules	Partially Characterized Molecules	glucuronide of C14H26O4 (1)*	61876				1.12	0.0303	0.0801
Amino Acid	Leucine, Isoleucine and Valine Metabolism	3-methyl-2-oxovalerate	15676	C00671 C06008 C03465	HMDB0000491	440877;439286	1.12	0.0381	0.0945
Lipid	Diacylglycerol	linoleoyl-docosahexaenoyl-glycerol (18:2/22:6) [1]*	54949		HMDB0007266	9543899	1.12	0.0473	0.1092
Carbohydrate	Pentose Metabolism	ribonate	27731	C01685	HMDB0000867	5460677	1.13	0.0004	0.0044
Amino Acid	Alanine and Aspartate Metabolism	aspartate	443	C00049	HMDB0000191	5960	1.13	0.0035	0.0219
Lipid	Long Chain Saturated Fatty Acid	stearate (18:0)	1358	C01530	HMDB0000827	5281	1.13	0.0094	0.0409
Lipid	Ceramides	N-stearoyl-sphingosine (d18:1/18:0)*	54979		HMDB0004950	5283565	1.13	0.0099	0.0426
Amino Acid	Polyamine Metabolism	spermine	603	C00750	HMDB0001256	1103	1.13	0.0263	0.0745
Amino Acid	Alanine and Aspartate Metabolism	alanine	1126	C00041	HMDB0000161	5950	1.14	0.0006	0.0058
Lipid	Fatty Acid, Monohydroxy	2-hydroxynervonate*	61698			5312783	1.14	0.0076	0.0367
Xenobiotics	Benzoate Metabolism	3-hydroxyhippurate sulfate	62530			186339	1.14	0.0133	0.0494
Lipid	Endocannabinoid	N-stearoyltaurine	39730			168274	1.14	0.0194	0.0623
Cofactors and Vitamins	Pantothenate and CoA Metabolism	pantothenate	1508	C00864	HMDB0000210	6613	1.15	0.001	0.0089
Xenobiotics	Food Component/Plant	fucitol	38313			445724	1.15	0.0016	0.0128
Lipid	Fatty Acid, Monohydroxy	2-hydroxyarachidate*	61700			5225199	1.15	0.0103	0.0436
Lipid	Plasmalogen	1-(1-enyl-stearoyl)-2-oleoyl-GPE (P-18:0/18:1)	52614		HMDB0011375	42607457	1.15	0.0115	0.0453
Nucleotide	Pyrimidine Metabolism, Cytidine containing	cytidine	514	C00475	HMDB0000089	6175	1.15	0.0121	0.0462
Nucleotide	Purine Metabolism, (Hypo)Xanthine/Inosine containing	xanthosine	15136	C01762	HMDB0000299	64959	1.15	0.015	0.0527
Lipid	Sphingolipid Synthesis	sphinganine	17769	C00836	HMDB0000269	3126	1.15	0.02	0.0642
Amino Acid	Lysine Metabolism	5-hydroxylysine	15685	C16741	HMDB0000450	3032849	1.15	0.023	0.0698
Xenobiotics	Chemical	4-acetamidobenzoate	57585	D03836		6918889	1.15	0.0272	0.0757
Lipid	Fatty Acid Metabolism (Acyl Glycine)	picolinoylglycine	63057		HMDB0059766	11788622	1.15	0.0436	0.1036
Lipid	Ceramides	ceramide (d18:1/17:0, d17:1/18:0)*	57434				1.16	0.0038	0.0232
Amino Acid	Creatine Metabolism	creatine	27718	C00300	HMDB0000064	586	1.16	0.0048	0.027
Lipid	Diacylglycerol	oleoyl-linoleoyl-glycerol (18:1/18:2) [2]	46799		HMDB0007219	71433693	1.16	0.0055	0.0289
Amino Acid	Histidine Metabolism	formiminoglutamate	43493	C00439	HMDB0000854	439233	1.16	0.0093	0.0409
Xenobiotics	Drug - Metabolic	ketopioglitazone	43579			5201446	1.16	0.0142	0.0507
Lipid	Fatty Acid, Dicarboxylate	hexadecanedioate (C16-DC)	35678	C19615	HMDB0000672	10459	1.16	0.0174	0.0573
Lipid	Fatty Acid, Monohydroxy	3-hydroxylaurate	32457		HMDB0000387	94216	1.16	0.038	0.0945
Lipid	Phosphatidylethanolamine (PE)	1-stearoyl-2-arachidonoyl-GPE (18:0/20:4)	52447	C05210	HMDB0009003	5289133	1.16	0.0442	0.1042
Lipid	Diacylglycerol	linoleoyl-arachidonoyl-glycerol (18:2/20:4) [2]*	54956		HMDB0007257	9543796	1.16	0.0496	0.1122
Cofactors and Vitamins	Tocopherol Metabolism	alpha-CMBHC glucuronide	63926				1.17	0.0156	0.0546
Lipid	Diacylglycerol	linoleoyl-linoleoyl-glycerol (18:2/18:2) [2]*	54969		HMDB0007248	9543729	1.18	0.0113	0.0453
Xenobiotics	Food Component/Plant	ergothioneine	37459	C05570	HMDB0003045	5351619	1.18	0.0135	0.0497
Lipid	Lysophospholipid	1-stearoyl-GPG (18:0)	34437				1.18	0.023	0.0698
Lipid	Diacylglycerol	oleoyl-oleoyl-glycerol (18:1/18:1) [2]*	54946		HMDB0007218	9543716	1.18	0.024	0.0721
Xenobiotics	Food Component/Plant	2-oxindole-3-acetate	40479		HMDB0035514	3080590	1.18	0.0252	0.0737
Lipid	Fatty Acid, Dicarboxylate	docosadioate (C22-DC)	39837	C14240	HMDB0061714	7641	1.18	0.0294	0.0791
Xenobiotics	Food Component/Plant	caffeic acid sulfate	53254		HMDB0041708	21668705	1.18	0.0313	0.0812
Lipid	Fatty Acid, Monohydroxy	2-hydroxybehenate	57663		HMDB0061660	193484	1.19	0.0004	0.0045
Amino Acid	Lysine Metabolism	N,N,N-trimethyl-5-aminovalerate	57687			14274897	1.19	0.0015	0.0121
Amino Acid	Leucine, Isoleucine and Valine Metabolism	tiglylcarnitine (C5:1-DC)	35428		HMDB0002366	22833596	1.19	0.006	0.0308
Nucleotide	Pyrimidine Metabolism, Uracil containing	3-ureidopropionate	3155	C02642	HMDB0000026	111	1.19	0.0379	0.0945
Lipid	Diacylglycerol	oleoyl-linoleoyl-glycerol (18:1/18:2) [1]	46798		HMDB0007219	14275396	1.2	0.0014	0.0111
Lipid	Long Chain Saturated Fatty Acid	margarate (17:0)	1121		HMDB0002259	10465	1.2	0.0019	0.0141
Lipid	Diacylglycerol	oleoyl-oleoyl-glycerol (18:1/18:1) [1]*	54945		HMDB0007218	9543716	1.2	0.0021	0.0151
Lipid	Phosphatidylethanolamine (PE)	1-palmitoyl-2-oleoyl-GPE (16:0/18:1)	19263		HMDB0005320	5283496	1.2	0.0061	0.031
Amino Acid	Lysine Metabolism	N2-acetyllysine	36751	C12989	HMDB0000446	92907	1.21	4.7866e-07	1.5483e-05
Lipid	Monoacylglycerol	2-palmitoylglycerol (16:0)	33419		HMDB0011533	123409	1.21	0.0062	0.0315
Peptide	Acetylated Peptides	4-hydroxyphenylacetylglutamine	55017				1.21	0.0295	0.0791
Lipid	Diacylglycerol	oleoyl-arachidonoyl-glycerol (18:1/20:4) [1]*	54960		HMDB0007228	9543786	1.22	0.0044	0.0256
Lipid	Long Chain Polyunsaturated Fatty Acid (n3 and n6)	adrenate (22:4n6)	32980	C16527	HMDB0002226	5497181;5282844	1.22	0.0053	0.0286
Lipid	Monoacylglycerol	1-arachidonylglycerol (20:4)	34397	C13857	HMDB11578	16019980;5282281	1.22	0.0106	0.0444
Lipid	Lysophospholipid	1-palmitoyl-GPA (16:0)	34428	C04036	HMDB00327	6419701	1.22	0.0137	0.0498
Peptide	Acetylated Peptides	phenylacetylcarnitine	48425			101724840	1.22	0.0441	0.1042
Lipid	Fatty Acid, Dihydroxy	3,4-dihydroxybutyrate	62952		HMDB0000337	150929	1.23	5.9114e-06	0.0002
Lipid	Phosphatidylethanolamine (PE)	1-palmitoyl-2-linoleoyl-GPE (16:0/18:2)	42449		HMDB0005322	9546747	1.23	0.0115	0.0453
Lipid	Fatty Acid Metabolism (Acyl Carnitine, Hydroxy)	3-hydroxypalmitoylcarnitine	61839		HMDB0013336	126456228	1.23	0.0444	0.1042
Lipid	Fatty Acid, Dicarboxylate	octadecanedioate (C18-DC)	36754		HMDB0000782	70095	1.24	0.0014	0.0112
Lipid	Diacylglycerol	oleoyl-arachidonoyl-glycerol (18:1/20:4) [2]*	54961		HMDB0007228	9543786	1.24	0.0024	0.017
Xenobiotics	Food Component/Plant	histidine betaine (hercynine)*	62278			3083620	1.24	0.0029	0.0189
Lipid	Phosphatidylethanolamine (PE)	1-stearoyl-2-docosahexaenoyl-GPE (18:0/22:6)*	52466		HMDB0009012	9546798	1.24	0.0036	0.022
Lipid	Monoacylglycerol	2-linoleoylglycerol (18:2)	32506		HMDB0011538	5365676	1.24	0.0057	0.0299
Lipid	Androgenic Steroids	11beta-hydroxyetiocholanolone glucuronide*	64418				1.24	0.0159	0.0548
Lipid	Fatty Acid, Dicarboxylate	octadecenedioate (C18:1-DC)	61861			9543674	1.24	0.0479	0.1098
Amino Acid	Glutathione Metabolism	2-aminobutyrate	42374	C02356	HMDB0000452	80283	1.25	1.7109e-06	5.2828e-05
Lipid	Phosphatidylethanolamine (PE)	1-stearoyl-2-linoleoyl-GPE (18:0/18:2)*	52446		HMDB0008994	9546749	1.25	0.0138	0.0498
Lipid	Corticosteroids	tetrahydrocortisone glucuronide (5)	64591				1.25	0.0168	0.0563
Carbohydrate	Glycogen Metabolism	maltose	15586	C00208	HMDB0000163	10991489	1.25	0.0242	0.0722
Lipid	Diacylglycerol	palmitoyl-linoleoyl-glycerol (16:0/18:2) [2]*	52634		HMDB0007103	131801744	1.26	0.0001	0.0022
Lipid	Monoacylglycerol	1-linolenoylglycerol (18:3)	34393		HMDB0011569	53480978	1.26	0.0312	0.0811
Lipid	Diacylglycerol	palmitoyl-linoleoyl-glycerol (16:0/18:2) [1]*	52633		HMDB0007103	9543695	1.27	6.9354e-05	0.0012
Lipid	Diacylglycerol	linoleoyl-linoleoyl-glycerol (18:2/18:2) [1]*	54968		HMDB0007248	9543729	1.27	0.0017	0.0135
Lipid	Monoacylglycerol	1-linoleoylglycerol (18:2)	27447		HMDB0011568	5283469	1.27	0.0065	0.0328
Xenobiotics	Drug - Metabolic	hydroxypioglitazone (M-IV)	43580			4147757	1.27	0.0081	0.0379
Xenobiotics	Food Component/Plant	vanillic acid glycine	63853		HMDB0060026	3083688	1.27	0.0101	0.0428
Amino Acid	Tyrosine Metabolism	1-carboxyethyltyrosine	62564				1.28	0.0002	0.0027
Amino Acid	Leucine, Isoleucine and Valine Metabolism	3-hydroxyisobutyrate	1549	C01188 C06001	HMDB0000023 HMDB0000336	11966314	1.28	0.0006	0.0063
Lipid	Phosphatidylethanolamine (PE)	1-palmitoyl-2-docosahexaenoyl-GPE (16:0/22:6)*	52465		HMDB0008946	9546799	1.28	0.004	0.0238
Lipid	Diacylglycerol	myristoyl-linoleoyl-glycerol (14:0/18:2) [2]*	57408		HMDB0007016	14275352	1.28	0.0218	0.068
Lipid	Fatty Acid, Dicarboxylate	3-hydroxydodecanedioate*	62915		HMDB0000413	16663321	1.29	0.0002	0.0027
Lipid	Diacylglycerol	stearoyl-arachidonoyl-glycerol (18:0/20:4) [2]*	57449		HMDB0007170	6438587	1.29	0.0002	0.0034
Xenobiotics	Food Component/Plant	2-keto-3-deoxy-gluconate	48141	C00204	HMDB0001353	161227	1.29	0.0008	0.0078
Lipid	Fatty Acid, Monohydroxy	3-hydroxysebacate	31943		HMDB0000350	3017884	1.29	0.0054	0.0289
Lipid	Androgenic Steroids	11-ketoetiocholanolone glucuronide	47135				1.29	0.0068	0.0334
Lipid	Androgenic Steroids	11beta-hydroxyandrosterone glucuronide	63251				1.29	0.0184	0.0597
Xenobiotics	Drug - Analgesics, Anesthetics	3-(N-acetyl-L-cystein-S-yl) acetaminophen	45721			83967	1.29	0.0483	0.1104
Lipid	Diacylglycerol	palmitoyl-oleoyl-glycerol (16:0/18:1) [2]*	54942	C13861	HMDB0007102	5282283	1.3	4.981e-05	0.0009
Lipid	Phosphatidylethanolamine (PE)	1-stearoyl-2-oleoyl-GPE (18:0/18:1)	42448		HMDB0008993	9546742	1.3	0.001	0.0089
Xenobiotics	Food Component/Plant	pyrraline	48428	C21013	HMDB0033143	14274616	1.3	0.0302	0.08
Lipid	Dihydroceramides	N-stearoyl-sphinganine (d18:0/18:0)*	1759			5283573	1.31	0.0025	0.0171
Peptide	Acetylated Peptides	3-hydroxyphenylacetoylglutamine	62733				1.31	0.0209	0.0665
Lipid	Monoacylglycerol	1-palmitoylglycerol (16:0)	21127		HMDB0011564	14900	1.31	0.0244	0.0725
Lipid	Diacylglycerol	palmitoyl-oleoyl-glycerol (16:0/18:1) [1]*	54943	C13861	HMDB0007102	5282283	1.32	4.6999e-06	0.0001
Lipid	Monoacylglycerol	1-dihomo-linolenylglycerol (20:3)	48341				1.33	0.0013	0.0111
Lipid	Diacylglycerol	diacylglycerol (14:0/18:1, 16:0/16:1) [2]*	54954				1.33	0.0214	0.0675
Lipid	Monoacylglycerol	1-oleoylglycerol (18:1)	21184		HMDB0011567	5283468	1.34	0.0039	0.0232
Lipid	Lysophospholipid	1-linoleoyl-GPA (18:2)*	52690		HMDB0007856		1.35	0.0026	0.0175
Lipid	Corticosteroids	tetrahydrocortisol sulfate (1)	62793				1.35	0.0054	0.0289
Lipid	Monoacylglycerol	2-oleoylglycerol (18:1)	21232		HMDB0011537	5319879	1.36	0.0119	0.0461
Lipid	Fatty Acid, Dicarboxylate	3-hydroxyadipate	62069		HMDB0000345	151913	1.36	0.016	0.0548
Lipid	Diacylglycerol	myristoyl-linoleoyl-glycerol (14:0/18:2) [1]*	57407		HMDB0007016	14275352	1.37	0.0283	0.0775
Amino Acid	Phenylalanine Metabolism	1-carboxyethylphenylalanine	62566			59100900	1.4	5.3836e-08	2.438e-06
Lipid	Diacylglycerol	palmitoyl-arachidonoyl-glycerol (16:0/20:4) [2]*	54958		HMDB0007112	9543736	1.4	0.0006	0.0061
Amino Acid	Methionine, Cysteine, SAM and Taurine Metabolism	alpha-ketobutyrate	4968	C00109	HMDB0000005	58	1.4	0.0475	0.1094
Lipid	Fatty Acid Metabolism (Acyl Carnitine, Hydroxy)	(S)-3-hydroxybutyrylcarnitine	52984		HMDB0013127	71464477	1.41	0.0003	0.0039
Lipid	Diacylglycerol	diacylglycerol (14:0/18:1, 16:0/16:1) [1]*	54953				1.41	0.027	0.0754
Amino Acid	Leucine, Isoleucine and Valine Metabolism	1-carboxyethylleucine	62559				1.43	8.5522e-08	3.6309e-06
Amino Acid	Leucine, Isoleucine and Valine Metabolism	1-carboxyethylvaline	62562				1.43	2.8524e-07	1.0198e-05
Lipid	Diacylglycerol	palmitoyl-docosahexaenoyl-glycerol (16:0/22:6) [1]*	57373		HMDB0007121	9543827	1.43	0.0069	0.0338
Amino Acid	Tyrosine Metabolism	vanillic alcohol sulfate	48733		HMDB0041788		1.43	0.016	0.0548
Partially Characterized Molecules	Partially Characterized Molecules	glucuronide of C12H22O4 (1)*	61874				1.44	0.029	0.0784
Lipid	Secondary Bile Acid Metabolism	deoxycholate	1114	C04483	HMDB0000626	222528;440355	1.45	0.0019	0.0141
Amino Acid	Glutathione Metabolism	2-hydroxybutyrate/2-hydroxyisobutyrate	52281	C21297 C05984	HMDB0000729 HMDB00008	4277439;440864	1.47	6.622e-09	3.7486e-07
Lipid	Secondary Bile Acid Metabolism	lithocholate sulfate (1)	62526			451489	1.47	0.0003	0.0038
Lipid	Monoacylglycerol	1-docosahexaenoylglycerol (22:6)	35153		HMDB0011587	53480995	1.47	0.0007	0.0068
Xenobiotics	Food Component/Plant	dihydroferulate	40481		HMDB0062121	14340	1.48	0.0383	0.0945
Lipid	Diacylglycerol	palmitoyl-arachidonoyl-glycerol (16:0/20:4) [1]*	54957		HMDB0007112	9543736	1.49	2.1664e-05	0.0005
Xenobiotics	Food Component/Plant	2-acetamidophenol sulfate	48580			181671	1.53	0.0134	0.0494
Xenobiotics	Drug - Metabolic	glyburide	63916	D00336 C07022	HMDB0015151	3488	1.55	0.0127	0.0482
Peptide	Polypeptide	HWESASXX*	57711			85328684	1.55	0.047	0.1089
Carbohydrate	Glycolysis, Gluconeogenesis, and Pyruvate Metabolism	glucose	48152	C00031	HMDB0000122	5793	1.56	0	0
Lipid	Fatty Acid Metabolism (Acyl Carnitine, Hydroxy)	(R)-3-hydroxybutyrylcarnitine	43264		HMDB0013127	53481617	1.56	0.0005	0.0057
Amino Acid	Lysine Metabolism	fructosyllysine	46227		HMDB0034879	9839580	1.59	1.924e-12	1.8673e-10
Xenobiotics	Food Component/Plant	gluconate	587	C00257	HMDB0000625	3085666;10690	1.6	2.952e-09	1.823e-07
Xenobiotics	Food Component/Plant	ferulic acid 4-sulfate	47114		HMDB0029200	6305574	1.6	0.0107	0.0446
Lipid	Fatty Acid, Monohydroxy	5-hydroxyhexanoate	31938		HMDB0000525 HMDB0000409	170748	1.61	0.0002	0.0034
Carbohydrate	Fructose, Mannose and Galactose Metabolism	fructose	48195	C00095	HMDB0000660	2723872	1.62	0	3.5e-14
Xenobiotics	Benzoate Metabolism	3-(3-hydroxyphenyl)propionate sulfate	45415		HMDB0094710	187488	1.63	0.0493	0.1121
Amino Acid	Leucine, Isoleucine and Valine Metabolism	1-carboxyethylisoleucine	62558				1.64	4.6033e-11	3.9087e-09
Amino Acid	Tyrosine Metabolism	m-tyramine sulfate	48417				1.66	0.0286	0.0777
Cofactors and Vitamins	Hemoglobin and Porphyrin Metabolism	L-urobilin	40173	C05793	HMDB0004159	5280818	1.81	0.0011	0.0093
Xenobiotics	Food Component/Plant	mannonate*	62864			3246006	1.88	2.99e-13	3.3878e-11
Lipid	Secondary Bile Acid Metabolism	glycodeoxycholate	18477	C05464	HMDB00631	3035026	1.9	0.0112	0.0453
Carbohydrate	Fructose, Mannose and Galactose Metabolism	mannose	48153	C00159 C02209 C00936	HMDB0000169	185698;82308;18950;439680	1.98	0	1.1e-14
Xenobiotics	Xanthine Metabolism	1,7-dimethylurate	34400	C16356	HMDB0011103	91611	2	0.0081	0.0379
Lipid	Primary Bile Acid Metabolism	glycocholate	18476	C01921	HMDB0000138	10140	2.01	0.0168	0.0563
Xenobiotics	Xanthine Metabolism	1,3,7-trimethylurate	34404	C16361	HMDB0002123	79437	2.02	0.0246	0.0725
Lipid	Secondary Bile Acid Metabolism	deoxycholic acid 12-sulfate*	63688				2.05	0.0003	0.0039
Xenobiotics	Food Component/Plant	erythritol	20699	C00503	HMDB0002994	222285	2.2	0.0433	0.1032
Lipid	Secondary Bile Acid Metabolism	taurodeoxycholate	12261	C05463	HMDB0000896	2733768	2.54	0.0027	0.018
Xenobiotics	Drug - Metabolic	Gliclazide	64330				2.58	0.0026	0.0173
Xenobiotics	Chemical	1,2,3-benzenetriol sulfate (2)	48762		HMDB0060018 HMDB0060016	54110629;92013662	2.66	0.0318	0.0817
Xenobiotics	Food Component/Plant	saccharin	21151	C12283	HMDB0029723	5143	3.34	0.035	0.089
Lipid	Primary Bile Acid Metabolism	taurocholate	18497	C05122	HMDB0000036	46783527;6675	4.51	0.0172	0.0571
Xenobiotics	Drug - Metabolic	pioglitazone	33139	DG00117 D08378 C07675	HMDB0015264	4829	6.12	0.0049	0.027
Xenobiotics	Drug - Metabolic	metformin	38306	C07151	HMDB0001921	4091	20.27	0	1.1e-14

## Sheet: Table 2C. DEM (FDR<0.1)
Super Pathway	Sub Pathway	Biochemical Name	Comp ID	KEGG	HMDB	PUBCHEM	Fold-change (T2D vs non-T2D)	p-value	q-value
Xenobiotics	Food Component/Plant	ethyl alpha-glucopyranoside	63152		HMDB0029968	11127487	0.3	0.0008	0.007
Xenobiotics	Food Component/Plant	(2,4 or 2,5)-dimethylphenol sulfate	62533				0.39	0.0338	0.0862
Partially Characterized Molecules	Partially Characterized Molecules	branched-chain, straight-chain, or cyclopropyl 10:1 fatty acid (1)*	63615				0.51	8.7846e-10	6.4118e-08
Carbohydrate	Glycolysis, Gluconeogenesis, and Pyruvate Metabolism	1,5-anhydroglucitol (1,5-AG)	20675	C07326	HMDB0002712	64960	0.52	2.5e-14	3.33e-12
Lipid	Progestin Steroids	5alpha-pregnan-3beta,20alpha-diol monosulfate (2)	37200				0.55	0.0085	0.0389
Lipid	Progestin Steroids	5alpha-pregnan-3beta-ol,20-one sulfate	37480				0.58	0.0255	0.0743
Lipid	Progestin Steroids	5alpha-pregnan-3beta,20beta-diol monosulfate (1)	37196		HMDB0240580		0.6	0.0159	0.0548
Amino Acid	Urea cycle; Arginine and Proline Metabolism	N-methylproline	37431		HMDB0094696	643474	0.61	0.017	0.0568
Lipid	Fatty Acid Metabolism (Acyl Carnitine, Monounsaturated)	5-dodecenoylcarnitine (C12:1)	61769		HMDB13326	91825571	0.62	2.3258e-05	0.0005
Lipid	Progestin Steroids	pregnanediol-3-glucuronide	40708		HMDB0010318	123796	0.62	0.0066	0.0332
Lipid	Progestin Steroids	pregnanolone/allopregnanolone sulfate	48394	C05480	HMDB0240591 HMDB0062782	31402;129699967	0.62	0.0209	0.0665
Lipid	Pregnenolone Steroids	17alpha-hydroxypregnanolone glucuronide	47403				0.69	0.0024	0.017
Nucleotide	Pyrimidine Metabolism, Orotate containing	dihydroorotate	601	C00337	HMDB03349	648	0.69	0.0035	0.022
Lipid	Androgenic Steroids	5alpha-androstan-3alpha,17alpha-diol monosulfate	37183		HMDB0000412		0.69	0.009	0.0399
Partially Characterized Molecules	Partially Characterized Molecules	glutamine_degradant*	46225				0.7	4.4675e-05	0.0008
Lipid	Medium Chain Fatty Acid	5-dodecenoate (12:1n7)	33968		HMDB0000529	5312378	0.71	0.0003	0.0039
Lipid	Fatty Acid, Dicarboxylate	decadienedioic acid (C10:2-DC)**	63685			17789717	0.71	0.0399	0.0971
Lipid	Long Chain Monounsaturated Fatty Acid	myristoleate (14:1n5)	32418	C08322	HMDB0002000	5281119	0.72	0.0004	0.0047
Amino Acid	Alanine and Aspartate Metabolism	N,N-dimethylalanine	63151			5488191	0.73	3.7861e-05	0.0007
Peptide	Gamma-glutamyl Amino Acid	gamma-glutamylglutamine	2730	C05283	HMDB0011738	150914	0.73	0.0143	0.051
Lipid	Long Chain Monounsaturated Fatty Acid	palmitoleate (16:1n7)	33447	C08362	HMDB0003229	445638	0.73	0.0218	0.068
Partially Characterized Molecules	Partially Characterized Molecules	bilirubin degradation product, C17H20N2O5 (2)**	64406				0.74	0.0129	0.0485
Lipid	Fatty Acid Metabolism (Acyl Carnitine, Dicarboxylate)	pimeloylcarnitine/3-methyladipoylcarnitine (C7-DC)	53224				0.74	0.0178	0.0582
Nucleotide	Purine Metabolism, Adenine containing	adenosine 5'-diphosphate (ADP)	3108	C00008	HMDB0001341	6022	0.74	0.0222	0.0688
Amino Acid	Glutamate Metabolism	glutamine	53	C00064	HMDB0000641	5961	0.75	0.0047	0.027
Partially Characterized Molecules	Partially Characterized Molecules	bilirubin degradation product, C17H18N2O4 (3)**	64408				0.75	0.0087	0.0393
Partially Characterized Molecules	Partially Characterized Molecules	bilirubin degradation product, C16H18N2O5 (1)**	64403				0.75	0.028	0.0773
Amino Acid	Methionine, Cysteine, SAM and Taurine Metabolism	N-acetyltaurine	48187		HMDB0240253	159864	0.76	1.8544e-08	9.6897e-07
Nucleotide	Pyrimidine Metabolism, Uracil containing	2'-deoxyuridine	52602	C00526	HMDB0000012	13712	0.76	0.0024	0.017
Partially Characterized Molecules	Partially Characterized Molecules	bilirubin degradation product, C17H20N2O5 (1)**	64405				0.76	0.0073	0.0355
Lipid	Plasmalogen	1-(1-enyl-palmitoyl)-2-palmitoleoyl-GPC (P-16:0/16:1)*	52713		HMDB0011207	52923882	0.77	3.4899e-08	1.6933e-06
Lipid	Hexosylceramides (HCER)	glycosyl ceramide (d18:2/24:1, d18:1/24:2)*	57453				0.77	3.667e-07	1.2455e-05
Lipid	Hexosylceramides (HCER)	glycosyl-N-tricosanoyl-sphingadienine (d18:2/23:0)*	57445				0.77	4.3557e-06	0.0001
Lipid	Fatty Acid Metabolism (Acyl Carnitine, Polyunsaturated)	arachidonoylcarnitine (C20:4)	57518		HMDB0006455	136212424	0.77	0.0009	0.0079
Lipid	Fatty Acid Metabolism (Acyl Carnitine, Polyunsaturated)	docosahexaenoylcarnitine (C22:6)*	57523				0.77	0.0033	0.0211
Amino Acid	Methionine, Cysteine, SAM and Taurine Metabolism	S-methylmethionine	38127	C05319	HMDB0038670	458	0.77	0.0049	0.027
Lipid	Fatty Acid Metabolism (Acyl Choline)	palmitoylcholine	52944		HMDB0240592	151731	0.77	0.0249	0.0731
Lipid	Fatty Acid, Dicarboxylate	tetradecadienedioate (C14:2-DC)*	62918			86018718	0.77	0.0261	0.0745
Xenobiotics	Food Component/Plant	N-oxalyl glycine (NOG)	57776			3080614	0.77	0.028	0.0773
Partially Characterized Molecules	Partially Characterized Molecules	bilirubin degradation product, C17H18N2O4 (2)**	64407				0.78	0.0261	0.0745
Lipid	Hexosylceramides (HCER)	glycosyl-N-nervonoyl-sphingosine (d18:1/24:1)*	57369		HMDB0010712 HMDB0004975	53480656;20057357	0.79	1.7612e-07	6.6464e-06
Lipid	Fatty Acid Metabolism (Acyl Carnitine, Monounsaturated)	palmitoleoylcarnitine (C16:1)*	53223			71464547	0.79	0.0002	0.0027
Lipid	Fatty Acid, Dicarboxylate	hydroxy-CMPF*	62277				0.79	0.0006	0.0058
Xenobiotics	Chemical	perfluorooctanoate (PFOA)	62071		HMDB0059587	9554	0.79	0.0139	0.0498
Lipid	Hexosylceramides (HCER)	glycosyl-N-behenoyl-sphingadienine (d18:2/22:0)*	57421				0.8	3.0536e-05	0.0006
Amino Acid	Histidine Metabolism	4-imidazoleacetate	32349	C02835	HMDB0002024	96215	0.8	0.0094	0.0409
Amino Acid	Glutathione Metabolism	5-oxoproline	1494	C01879 C02237	HMDB0000267	439685;7405	0.81	0.0004	0.005
Peptide	Gamma-glutamyl Amino Acid	gamma-glutamylglycine	33949		HMDB0011667	100099	0.81	0.0052	0.0286
Lipid	Fatty Acid Metabolism (Acyl Carnitine, Polyunsaturated)	docosapentaenoylcarnitine (C22:5n3)*	57529			71464594	0.81	0.0081	0.0379
Xenobiotics	Drug - Antibiotic	desethylamodiaquine	64511		HMDB0060977	122068	0.81	0.0131	0.0489
Amino Acid	Creatine Metabolism	guanidinoacetate	43802	C00581	HMDB0000128	763	0.82	1.2264e-07	4.9006e-06
Lipid	Hexosylceramides (HCER)	glycosyl ceramide (d18:1/20:0, d16:1/22:0)*	57595				0.82	0.0003	0.0042
Lipid	Secondary Bile Acid Metabolism	3b-hydroxy-5-cholenoic acid	43507		HMDB0000308	92997	0.82	0.0012	0.0105
Cofactors and Vitamins	Hemoglobin and Porphyrin Metabolism	biliverdin	2137	C00500	HMDB0001008	5280353	0.82	0.023	0.0698
Lipid	Estrogenic Steroids	estrone 3-sulfate	18474	C02538	HMDB0001425	3001028	0.82	0.0362	0.0914
Lipid	Hexosylceramides (HCER)	glycosyl-N-behenoyl-sphingosine (d18:1/22:0)*	57371				0.83	1.6192e-05	0.0004
Peptide	Gamma-glutamyl Amino Acid	gamma-glutamyltryptophan	33947		HMDB0029160	3989307	0.83	0.0003	0.0039
Lipid	Fatty Acid Metabolism (Acyl Carnitine, Polyunsaturated)	linolenoylcarnitine (C18:3)*	57511				0.83	0.0023	0.0168
Lipid	Lysoplasmalogen	1-(1-enyl-palmitoyl)-GPC (P-16:0)*	52474		HMDB0010407	10917802	0.83	0.0036	0.022
Lipid	Endocannabinoid	N-stearoylserine*	61822				0.83	0.0089	0.0397
Lipid	Sphingomyelins	sphingomyelin (d18:1/20:2, d18:2/20:1, d16:1/22:2)*	57481				0.83	0.0369	0.0928
Amino Acid	Lysine Metabolism	N6,N6,N6-trimethyllysine	1498	C03793	HMDB0001325	440120	0.84	1.1957e-05	0.0003
Amino Acid	Glycine, Serine and Threonine Metabolism	N-acetylthreonine	33939		HMDB0062557	152204	0.84	1.613e-05	0.0004
Amino Acid	Tryptophan Metabolism	6-bromotryptophan	62503			9856996	0.84	3.3142e-05	0.0007
Lipid	Sterol	3beta-hydroxy-5-cholestenoate	54805	C17333		165511	0.84	0.0004	0.0046
Lipid	Carnitine Metabolism	deoxycarnitine	36747	C01181	HMDB0001161	22620	0.85	8.2421e-06	0.0002
Lipid	Sphingomyelins	sphingomyelin (d18:2/24:2)*	57479				0.85	0.0002	0.0029
Amino Acid	Histidine Metabolism	1-methylhistidine	30460	C01152	HMDB0000001	92105	0.85	0.0005	0.0051
Lipid	Fatty Acid Metabolism (Acyl Carnitine, Polyunsaturated)	linoleoylcarnitine (C18:2)*	46223		HMDB0006469	6450015	0.85	0.0007	0.007
Lipid	Sphingomyelins	sphingomyelin (d18:2/14:0, d18:1/14:1)*	47154				0.85	0.0101	0.0428
Lipid	Fatty Acid Metabolism (Acyl Carnitine, Polyunsaturated)	dihomo-linolenoylcarnitine (C20:3n3 or 6)*	57521				0.85	0.0126	0.048
Partially Characterized Molecules	Partially Characterized Molecules	bilirubin degradation product, C16H18N2O5 (3)**	64414				0.85	0.0306	0.0805
Amino Acid	Urea cycle; Arginine and Proline Metabolism	citrulline	2132	C00327	HMDB0000904	9750	0.86	6.3142e-05	0.0011
Amino Acid	Glutamate Metabolism	alpha-ketoglutaramate*	62101	C00940	HMDB0001552	48	0.86	0.0018	0.0136
Lipid	Fatty Acid Metabolism (Acyl Carnitine, Monounsaturated)	eicosenoylcarnitine (C20:1)*	57519				0.86	0.0085	0.0389
Peptide	Dipeptide	isoleucylglycine	40008		HMDB0028907	342532	0.86	0.0111	0.0453
Amino Acid	Tyrosine Metabolism	vanillylmandelate (VMA)	1567	C05584	HMDB0000291	1245	0.86	0.0114	0.0453
Lipid	Sphingomyelins	sphingomyelin (d18:1/22:2, d18:2/22:1, d16:1/24:2)*	57477				0.87	0.0003	0.004
Lipid	Plasmalogen	1-(1-enyl-palmitoyl)-2-oleoyl-GPC (P-16:0/18:1)*	52478		HMDB0007996	34779384	0.87	0.0005	0.0051
Amino Acid	Alanine and Aspartate Metabolism	asparagine	512	C00152	HMDB0000168	6267	0.87	0.0013	0.0111
Lipid	Medium Chain Fatty Acid	caprylate (8:0)	32492	C06423	HMDB0000482	379	0.87	0.0085	0.0389
Peptide	Gamma-glutamyl Amino Acid	gamma-glutamylthreonine	33364		HMDB0029159	76078708	0.87	0.0138	0.0498
Lipid	Sphingomyelins	sphingomyelin (d18:1/20:1, d18:2/20:0)*	48491				0.88	0.0005	0.005
Amino Acid	Urea cycle; Arginine and Proline Metabolism	N,N,N-trimethyl-alanylproline betaine (TMAP)	62947		HMDB0240365		0.88	0.0007	0.0065
Lipid	Lysophospholipid	1-palmitoleoyl-GPC (16:1)*	33230		HMDB0010383	24779461	0.88	0.0116	0.0453
Lipid	Lactosylceramides (LCER)	lactosyl-N-nervonoyl-sphingosine (d18:1/24:1)*	57370				0.88	0.0168	0.0563
Lipid	Endocannabinoid	N-oleoylserine	57664			44190514	0.88	0.0175	0.0574
Amino Acid	Histidine Metabolism	N-acetylcarnosine	43488		HMDB0012881	9903482	0.88	0.0285	0.0776
Lipid	Fatty Acid, Monohydroxy	2-hydroxyoctanoate	22036		HMDB0002264	5312860;6995013;94180	0.88	0.032	0.0821
Lipid	Secondary Bile Acid Metabolism	glycocholenate sulfate*	57741				0.88	0.0356	0.0902
Xenobiotics	Food Component/Plant	methyl glucopyranoside (alpha + beta)	46144		HMDB0029965	445238;3036743;2108	0.89	9.4389e-10	6.4118e-08
Lipid	Plasmalogen	1-(1-enyl-palmitoyl)-2-linoleoyl-GPC (P-16:0/18:2)*	52682		HMDB0011211	24779386	0.89	0.0019	0.0143
Lipid	Sphingolipid Synthesis	sphinganine-1-phosphate	52605		HMDB0001383	520	0.89	0.0025	0.017
Lipid	Lysophospholipid	1-linoleoyl-GPC (18:2)	34419	C04100	HMDB0010386	11988421	0.89	0.0026	0.0173
Nucleotide	Pyrimidine Metabolism, Orotate containing	orotate	1505	C00295	HMDB0000226	967	0.89	0.0078	0.0375
Amino Acid	Urea cycle; Arginine and Proline Metabolism	homoarginine	22137	C01924	HMDB0000670	9085	0.89	0.0086	0.0389
Lipid	Sterol	3beta,7alpha-dihydroxy-5-cholestenoate	36803	C17335	HMDB0012454	3081084	0.89	0.0099	0.0426
Cofactors and Vitamins	Ascorbate and Aldarate Metabolism	gulonate*	46957	C00800	HMDB0003290	152304	0.89	0.0113	0.0453
Lipid	Fatty Acid Metabolism (Acyl Carnitine, Polyunsaturated)	dihomo-linoleoylcarnitine (C20:2)*	57520				0.89	0.0282	0.0775
Lipid	Fatty Acid Metabolism (Acyl Carnitine, Monounsaturated)	oleoylcarnitine (C18:1)	35160		HMDB0005065	6441392	0.9	0.0116	0.0453
Lipid	Fatty Acid Metabolism (Acyl Carnitine, Monounsaturated)	ximenoylcarnitine (C26:1)*	57517				0.9	0.0263	0.0745
Lipid	Lysophospholipid	1-lignoceroyl-GPC (24:0)	49617		HMDB0010405	24779481	0.91	0.0046	0.0262
Lipid	Lactosylceramides (LCER)	lactosyl-N-palmitoyl-sphingosine (d18:1/16:0)	53010			53477895	0.91	0.0111	0.0453
Lipid	Sphingomyelins	sphingomyelin (d18:2/18:1)*	57474		HMDB0001348	52931155	0.91	0.0115	0.0453
Amino Acid	Glycine, Serine and Threonine Metabolism	sarcosine	1516	C00213	HMDB0000271	1088	0.91	0.0129	0.0485
Amino Acid	Tyrosine Metabolism	3-methoxytyrosine	12017		HMDB0001434	9307	0.91	0.0256	0.0744
Amino Acid	Histidine Metabolism	histidine	59	C00135	HMDB0000177	6274	0.92	0.0002	0.0027
Amino Acid	Glycine, Serine and Threonine Metabolism	threonine	1284	C00188	HMDB0000167	6288	0.92	0.0031	0.0203
Lipid	Sphingomyelins	sphingomyelin (d18:2/24:1, d18:1/24:2)*	52437			85336023	0.92	0.0035	0.022
Xenobiotics	Chemical	iminodiacetate (IDA)	21025	C19911	HMDB0011753	8897	0.92	0.0039	0.0232
Lipid	Sphingosines	sphingosine 1-phosphate	34445	C06124	HMDB0000277	5283560	0.92	0.0045	0.0262
Lipid	Lysophospholipid	1-oleoyl-GPC (18:1)	48258	C03916	HMDB0002815	16081932	0.92	0.0056	0.0295
Amino Acid	Glycine, Serine and Threonine Metabolism	betaine	3141	C00719	HMDB0000043	247	0.92	0.0058	0.03
Nucleotide	Purine Metabolism, (Hypo)Xanthine/Inosine containing	hypoxanthine	3127	C00262	HMDB0000157	790;135398638	0.92	0.0225	0.0695
Amino Acid	Tyrosine Metabolism	3-(4-hydroxyphenyl)lactate	32197	C03672	HMDB0000755	9378	0.92	0.0298	0.0795
Nucleotide	Pyrimidine Metabolism, Uracil containing	5,6-dihydrouridine	61833		HMDB0000497	94312	0.92	0.0308	0.0808
Amino Acid	Urea cycle; Arginine and Proline Metabolism	3-amino-2-piperidone	62853		HMDB0000323	5200225	0.92	0.0391	0.0955
Amino Acid	Creatine Metabolism	creatinine	513	C00791	HMDB0000562	588	0.93	0.0009	0.008
Lipid	Carnitine Metabolism	carnitine	15500	C00487 C00308	HMDB0000062	288	0.93	0.0067	0.0332
Amino Acid	Glycine, Serine and Threonine Metabolism	glycine	58	C00037	HMDB0000123	750	0.93	0.015	0.0527
Lipid	Plasmalogen	1-(1-enyl-palmitoyl)-2-palmitoyl-GPC (P-16:0/16:0)*	52716		HMDB0011206	11146967	0.93	0.0387	0.0953
Amino Acid	Urea cycle; Arginine and Proline Metabolism	dimethylarginine (SDMA + ADMA)	36808	C21189 C03626	HMDB0003334 HMDB0001539	123831;169148	0.94	0.0185	0.0597
Nucleotide	Pyrimidine Metabolism, Uracil containing	5-methyluridine (ribothymidine)	35136		HMDB0000884	445408	0.94	0.0261	0.0745
Xenobiotics	Chemical	3-acetylphenol sulfate	48693				0.96	0.039	0.0955
Carbohydrate	Pentose Metabolism	lyxonate	61858				1.04	0.0167	0.0563
Xenobiotics	Drug - Analgesics, Anesthetics	4-acetamidophenylglucuronide	15736		HMDB0010316	83944;4022661	1.04	0.0311	0.0811
Amino Acid	Leucine, Isoleucine and Valine Metabolism	methylsuccinoylcarnitine	53031				1.06	0.0118	0.0456
Xenobiotics	Drug - Analgesics, Anesthetics	4-acetaminophen sulfate	37475	C06804	HMDB0059911	83939	1.06	0.0227	0.0698
Carbohydrate	Pentose Metabolism	ribitol	15772	C00532 C01904 C00474 C00379	HMDB0002917 HMDB0000508 HMDB0001851 HMDB0000568	6912	1.07	0.026	0.0745
Amino Acid	Leucine, Isoleucine and Valine Metabolism	leucine	60	C00123	HMDB0000687	6106	1.08	0.0001	0.0023
Carbohydrate	Aminosugar Metabolism	erythronate*	42420		HMDB0000613	2781043	1.08	0.0081	0.0379
Lipid	Phospholipid Metabolism	glycerophosphorylcholine (GPC)	15990	C00670	HMDB0000086	71920	1.08	0.0373	0.0935
Amino Acid	Leucine, Isoleucine and Valine Metabolism	isoleucine	1125	C16424 C00407 C06418	HMDB0000172	6306	1.09	1.4552e-05	0.0004
Amino Acid	Urea cycle; Arginine and Proline Metabolism	N-acetylhomocitrulline	62707				1.09	0.0157	0.0548
Energy	TCA Cycle	aconitate [cis or trans]	46173	C02341 C004174	HMDB0000958 HMDB000072	643757;444212	1.09	0.0215	0.0675
Carbohydrate	Glycogen Metabolism	maltotriose	44688	C01835	HMDB0001262	439586	1.09	0.0238	0.0718
Lipid	Fatty Acid, Monohydroxy	3-hydroxyoctanoate	22001	C20793	HMDB0001954	26613	1.09	0.0315	0.0813
Lipid	Long Chain Polyunsaturated Fatty Acid (n3 and n6)	dihomo-linoleate (20:2n6)	17805	C16525	HMDB0005060	6439848	1.1	0.0409	0.0993
Amino Acid	Leucine, Isoleucine and Valine Metabolism	N-acetylleucine	1587	C02710	HMDB0011756	70912	1.11	0.0015	0.0116
Amino Acid	Urea cycle; Arginine and Proline Metabolism	urea	1670	C00086	HMDB0000294	1176	1.11	0.0268	0.0751
Peptide	Acetylated Peptides	phenylacetylglutamine	35126	C04148	HMDB0006344	92258	1.11	0.0296	0.0791
Amino Acid	Leucine, Isoleucine and Valine Metabolism	valine	1649	C00183	HMDB0000883	6287	1.12	5.1501e-05	0.0009
Amino Acid	Leucine, Isoleucine and Valine Metabolism	N-acetylisoleucine	33967		HMDB0061684	306109	1.12	0.0049	0.027
Amino Acid	Lysine Metabolism	6-oxopiperidine-2-carboxylate	43231		HMDB0061705	3014237	1.12	0.0242	0.0722
Lipid	Fatty Acid, Monohydroxy	3-hydroxydecanoate	22053		HMDB0002203	26612	1.12	0.0265	0.0747
Partially Characterized Molecules	Partially Characterized Molecules	glucuronide of C14H26O4 (1)*	61876				1.12	0.0303	0.0801
Amino Acid	Leucine, Isoleucine and Valine Metabolism	3-methyl-2-oxovalerate	15676	C00671 C06008 C03465	HMDB0000491	440877;439286	1.12	0.0381	0.0945
Carbohydrate	Pentose Metabolism	ribonate	27731	C01685	HMDB0000867	5460677	1.13	0.0004	0.0044
Amino Acid	Alanine and Aspartate Metabolism	aspartate	443	C00049	HMDB0000191	5960	1.13	0.0035	0.0219
Lipid	Long Chain Saturated Fatty Acid	stearate (18:0)	1358	C01530	HMDB0000827	5281	1.13	0.0094	0.0409
Lipid	Ceramides	N-stearoyl-sphingosine (d18:1/18:0)*	54979		HMDB0004950	5283565	1.13	0.0099	0.0426
Amino Acid	Polyamine Metabolism	spermine	603	C00750	HMDB0001256	1103	1.13	0.0263	0.0745
Amino Acid	Alanine and Aspartate Metabolism	alanine	1126	C00041	HMDB0000161	5950	1.14	0.0006	0.0058
Lipid	Fatty Acid, Monohydroxy	2-hydroxynervonate*	61698			5312783	1.14	0.0076	0.0367
Xenobiotics	Benzoate Metabolism	3-hydroxyhippurate sulfate	62530			186339	1.14	0.0133	0.0494
Lipid	Endocannabinoid	N-stearoyltaurine	39730			168274	1.14	0.0194	0.0623
Cofactors and Vitamins	Pantothenate and CoA Metabolism	pantothenate	1508	C00864	HMDB0000210	6613	1.15	0.001	0.0089
Xenobiotics	Food Component/Plant	fucitol	38313			445724	1.15	0.0016	0.0128
Lipid	Fatty Acid, Monohydroxy	2-hydroxyarachidate*	61700			5225199	1.15	0.0103	0.0436
Lipid	Plasmalogen	1-(1-enyl-stearoyl)-2-oleoyl-GPE (P-18:0/18:1)	52614		HMDB0011375	42607457	1.15	0.0115	0.0453
Nucleotide	Pyrimidine Metabolism, Cytidine containing	cytidine	514	C00475	HMDB0000089	6175	1.15	0.0121	0.0462
Nucleotide	Purine Metabolism, (Hypo)Xanthine/Inosine containing	xanthosine	15136	C01762	HMDB0000299	64959	1.15	0.015	0.0527
Lipid	Sphingolipid Synthesis	sphinganine	17769	C00836	HMDB0000269	3126	1.15	0.02	0.0642
Amino Acid	Lysine Metabolism	5-hydroxylysine	15685	C16741	HMDB0000450	3032849	1.15	0.023	0.0698
Xenobiotics	Chemical	4-acetamidobenzoate	57585	D03836		6918889	1.15	0.0272	0.0757
Lipid	Ceramides	ceramide (d18:1/17:0, d17:1/18:0)*	57434				1.16	0.0038	0.0232
Amino Acid	Creatine Metabolism	creatine	27718	C00300	HMDB0000064	586	1.16	0.0048	0.027
Lipid	Diacylglycerol	oleoyl-linoleoyl-glycerol (18:1/18:2) [2]	46799		HMDB0007219	71433693	1.16	0.0055	0.0289
Amino Acid	Histidine Metabolism	formiminoglutamate	43493	C00439	HMDB0000854	439233	1.16	0.0093	0.0409
Xenobiotics	Drug - Metabolic	ketopioglitazone	43579			5201446	1.16	0.0142	0.0507
Lipid	Fatty Acid, Dicarboxylate	hexadecanedioate (C16-DC)	35678	C19615	HMDB0000672	10459	1.16	0.0174	0.0573
Lipid	Fatty Acid, Monohydroxy	3-hydroxylaurate	32457		HMDB0000387	94216	1.16	0.038	0.0945
Cofactors and Vitamins	Tocopherol Metabolism	alpha-CMBHC glucuronide	63926				1.17	0.0156	0.0546
Lipid	Diacylglycerol	linoleoyl-linoleoyl-glycerol (18:2/18:2) [2]*	54969		HMDB0007248	9543729	1.18	0.0113	0.0453
Xenobiotics	Food Component/Plant	ergothioneine	37459	C05570	HMDB0003045	5351619	1.18	0.0135	0.0497
Lipid	Lysophospholipid	1-stearoyl-GPG (18:0)	34437				1.18	0.023	0.0698
Lipid	Diacylglycerol	oleoyl-oleoyl-glycerol (18:1/18:1) [2]*	54946		HMDB0007218	9543716	1.18	0.024	0.0721
Xenobiotics	Food Component/Plant	2-oxindole-3-acetate	40479		HMDB0035514	3080590	1.18	0.0252	0.0737
Lipid	Fatty Acid, Dicarboxylate	docosadioate (C22-DC)	39837	C14240	HMDB0061714	7641	1.18	0.0294	0.0791
Xenobiotics	Food Component/Plant	caffeic acid sulfate	53254		HMDB0041708	21668705	1.18	0.0313	0.0812
Lipid	Fatty Acid, Monohydroxy	2-hydroxybehenate	57663		HMDB0061660	193484	1.19	0.0004	0.0045
Amino Acid	Lysine Metabolism	N,N,N-trimethyl-5-aminovalerate	57687			14274897	1.19	0.0015	0.0121
Amino Acid	Leucine, Isoleucine and Valine Metabolism	tiglylcarnitine (C5:1-DC)	35428		HMDB0002366	22833596	1.19	0.006	0.0308
Nucleotide	Pyrimidine Metabolism, Uracil containing	3-ureidopropionate	3155	C02642	HMDB0000026	111	1.19	0.0379	0.0945
Lipid	Diacylglycerol	oleoyl-linoleoyl-glycerol (18:1/18:2) [1]	46798		HMDB0007219	14275396	1.2	0.0014	0.0111
Lipid	Long Chain Saturated Fatty Acid	margarate (17:0)	1121		HMDB0002259	10465	1.2	0.0019	0.0141
Lipid	Diacylglycerol	oleoyl-oleoyl-glycerol (18:1/18:1) [1]*	54945		HMDB0007218	9543716	1.2	0.0021	0.0151
Lipid	Phosphatidylethanolamine (PE)	1-palmitoyl-2-oleoyl-GPE (16:0/18:1)	19263		HMDB0005320	5283496	1.2	0.0061	0.031
Amino Acid	Lysine Metabolism	N2-acetyllysine	36751	C12989	HMDB0000446	92907	1.21	4.7866e-07	1.5483e-05
Lipid	Monoacylglycerol	2-palmitoylglycerol (16:0)	33419		HMDB0011533	123409	1.21	0.0062	0.0315
Peptide	Acetylated Peptides	4-hydroxyphenylacetylglutamine	55017				1.21	0.0295	0.0791
Lipid	Diacylglycerol	oleoyl-arachidonoyl-glycerol (18:1/20:4) [1]*	54960		HMDB0007228	9543786	1.22	0.0044	0.0256
Lipid	Long Chain Polyunsaturated Fatty Acid (n3 and n6)	adrenate (22:4n6)	32980	C16527	HMDB0002226	5497181;5282844	1.22	0.0053	0.0286
Lipid	Monoacylglycerol	1-arachidonylglycerol (20:4)	34397	C13857	HMDB11578	16019980;5282281	1.22	0.0106	0.0444
Lipid	Lysophospholipid	1-palmitoyl-GPA (16:0)	34428	C04036	HMDB00327	6419701	1.22	0.0137	0.0498
Lipid	Fatty Acid, Dihydroxy	3,4-dihydroxybutyrate	62952		HMDB0000337	150929	1.23	5.9114e-06	0.0002
Lipid	Phosphatidylethanolamine (PE)	1-palmitoyl-2-linoleoyl-GPE (16:0/18:2)	42449		HMDB0005322	9546747	1.23	0.0115	0.0453
Lipid	Fatty Acid, Dicarboxylate	octadecanedioate (C18-DC)	36754		HMDB0000782	70095	1.24	0.0014	0.0112
Lipid	Diacylglycerol	oleoyl-arachidonoyl-glycerol (18:1/20:4) [2]*	54961		HMDB0007228	9543786	1.24	0.0024	0.017
Xenobiotics	Food Component/Plant	histidine betaine (hercynine)*	62278			3083620	1.24	0.0029	0.0189
Lipid	Phosphatidylethanolamine (PE)	1-stearoyl-2-docosahexaenoyl-GPE (18:0/22:6)*	52466		HMDB0009012	9546798	1.24	0.0036	0.022
Lipid	Monoacylglycerol	2-linoleoylglycerol (18:2)	32506		HMDB0011538	5365676	1.24	0.0057	0.0299
Lipid	Androgenic Steroids	11beta-hydroxyetiocholanolone glucuronide*	64418				1.24	0.0159	0.0548
Amino Acid	Glutathione Metabolism	2-aminobutyrate	42374	C02356	HMDB0000452	80283	1.25	1.7109e-06	5.2828e-05
Lipid	Phosphatidylethanolamine (PE)	1-stearoyl-2-linoleoyl-GPE (18:0/18:2)*	52446		HMDB0008994	9546749	1.25	0.0138	0.0498
Lipid	Corticosteroids	tetrahydrocortisone glucuronide (5)	64591				1.25	0.0168	0.0563
Carbohydrate	Glycogen Metabolism	maltose	15586	C00208	HMDB0000163	10991489	1.25	0.0242	0.0722
Lipid	Diacylglycerol	palmitoyl-linoleoyl-glycerol (16:0/18:2) [2]*	52634		HMDB0007103	131801744	1.26	0.0001	0.0022
Lipid	Monoacylglycerol	1-linolenoylglycerol (18:3)	34393		HMDB0011569	53480978	1.26	0.0312	0.0811
Lipid	Diacylglycerol	palmitoyl-linoleoyl-glycerol (16:0/18:2) [1]*	52633		HMDB0007103	9543695	1.27	6.9354e-05	0.0012
Lipid	Diacylglycerol	linoleoyl-linoleoyl-glycerol (18:2/18:2) [1]*	54968		HMDB0007248	9543729	1.27	0.0017	0.0135
Lipid	Monoacylglycerol	1-linoleoylglycerol (18:2)	27447		HMDB0011568	5283469	1.27	0.0065	0.0328
Xenobiotics	Drug - Metabolic	hydroxypioglitazone (M-IV)	43580			4147757	1.27	0.0081	0.0379
Xenobiotics	Food Component/Plant	vanillic acid glycine	63853		HMDB0060026	3083688	1.27	0.0101	0.0428
Amino Acid	Tyrosine Metabolism	1-carboxyethyltyrosine	62564				1.28	0.0002	0.0027
Amino Acid	Leucine, Isoleucine and Valine Metabolism	3-hydroxyisobutyrate	1549	C01188 C06001	HMDB0000023 HMDB0000336	11966314	1.28	0.0006	0.0063
Lipid	Phosphatidylethanolamine (PE)	1-palmitoyl-2-docosahexaenoyl-GPE (16:0/22:6)*	52465		HMDB0008946	9546799	1.28	0.004	0.0238
Lipid	Diacylglycerol	myristoyl-linoleoyl-glycerol (14:0/18:2) [2]*	57408		HMDB0007016	14275352	1.28	0.0218	0.068
Lipid	Fatty Acid, Dicarboxylate	3-hydroxydodecanedioate*	62915		HMDB0000413	16663321	1.29	0.0002	0.0027
Lipid	Diacylglycerol	stearoyl-arachidonoyl-glycerol (18:0/20:4) [2]*	57449		HMDB0007170	6438587	1.29	0.0002	0.0034
Xenobiotics	Food Component/Plant	2-keto-3-deoxy-gluconate	48141	C00204	HMDB0001353	161227	1.29	0.0008	0.0078
Lipid	Fatty Acid, Monohydroxy	3-hydroxysebacate	31943		HMDB0000350	3017884	1.29	0.0054	0.0289
Lipid	Androgenic Steroids	11-ketoetiocholanolone glucuronide	47135				1.29	0.0068	0.0334
Lipid	Androgenic Steroids	11beta-hydroxyandrosterone glucuronide	63251				1.29	0.0184	0.0597
Lipid	Diacylglycerol	palmitoyl-oleoyl-glycerol (16:0/18:1) [2]*	54942	C13861	HMDB0007102	5282283	1.3	4.981e-05	0.0009
Lipid	Phosphatidylethanolamine (PE)	1-stearoyl-2-oleoyl-GPE (18:0/18:1)	42448		HMDB0008993	9546742	1.3	0.001	0.0089
Xenobiotics	Food Component/Plant	pyrraline	48428	C21013	HMDB0033143	14274616	1.3	0.0302	0.08
Lipid	Dihydroceramides	N-stearoyl-sphinganine (d18:0/18:0)*	1759			5283573	1.31	0.0025	0.0171
Peptide	Acetylated Peptides	3-hydroxyphenylacetoylglutamine	62733				1.31	0.0209	0.0665
Lipid	Monoacylglycerol	1-palmitoylglycerol (16:0)	21127		HMDB0011564	14900	1.31	0.0244	0.0725
Lipid	Diacylglycerol	palmitoyl-oleoyl-glycerol (16:0/18:1) [1]*	54943	C13861	HMDB0007102	5282283	1.32	4.6999e-06	0.0001
Lipid	Monoacylglycerol	1-dihomo-linolenylglycerol (20:3)	48341				1.33	0.0013	0.0111
Lipid	Diacylglycerol	diacylglycerol (14:0/18:1, 16:0/16:1) [2]*	54954				1.33	0.0214	0.0675
Lipid	Monoacylglycerol	1-oleoylglycerol (18:1)	21184		HMDB0011567	5283468	1.34	0.0039	0.0232
Lipid	Lysophospholipid	1-linoleoyl-GPA (18:2)*	52690		HMDB0007856		1.35	0.0026	0.0175
Lipid	Corticosteroids	tetrahydrocortisol sulfate (1)	62793				1.35	0.0054	0.0289
Lipid	Monoacylglycerol	2-oleoylglycerol (18:1)	21232		HMDB0011537	5319879	1.36	0.0119	0.0461
Lipid	Fatty Acid, Dicarboxylate	3-hydroxyadipate	62069		HMDB0000345	151913	1.36	0.016	0.0548
Lipid	Diacylglycerol	myristoyl-linoleoyl-glycerol (14:0/18:2) [1]*	57407		HMDB0007016	14275352	1.37	0.0283	0.0775
Amino Acid	Phenylalanine Metabolism	1-carboxyethylphenylalanine	62566			59100900	1.4	5.3836e-08	2.438e-06
Lipid	Diacylglycerol	palmitoyl-arachidonoyl-glycerol (16:0/20:4) [2]*	54958		HMDB0007112	9543736	1.4	0.0006	0.0061
Lipid	Fatty Acid Metabolism (Acyl Carnitine, Hydroxy)	(S)-3-hydroxybutyrylcarnitine	52984		HMDB0013127	71464477	1.41	0.0003	0.0039
Lipid	Diacylglycerol	diacylglycerol (14:0/18:1, 16:0/16:1) [1]*	54953				1.41	0.027	0.0754
Amino Acid	Leucine, Isoleucine and Valine Metabolism	1-carboxyethylleucine	62559				1.43	8.5522e-08	3.6309e-06
Amino Acid	Leucine, Isoleucine and Valine Metabolism	1-carboxyethylvaline	62562				1.43	2.8524e-07	1.0198e-05
Lipid	Diacylglycerol	palmitoyl-docosahexaenoyl-glycerol (16:0/22:6) [1]*	57373		HMDB0007121	9543827	1.43	0.0069	0.0338
Amino Acid	Tyrosine Metabolism	vanillic alcohol sulfate	48733		HMDB0041788		1.43	0.016	0.0548
Partially Characterized Molecules	Partially Characterized Molecules	glucuronide of C12H22O4 (1)*	61874				1.44	0.029	0.0784
Lipid	Secondary Bile Acid Metabolism	deoxycholate	1114	C04483	HMDB0000626	222528;440355	1.45	0.0019	0.0141
Amino Acid	Glutathione Metabolism	2-hydroxybutyrate/2-hydroxyisobutyrate	52281	C21297 C05984	HMDB0000729 HMDB00008	4277439;440864	1.47	6.622e-09	3.7486e-07
Lipid	Secondary Bile Acid Metabolism	lithocholate sulfate (1)	62526			451489	1.47	0.0003	0.0038
Lipid	Monoacylglycerol	1-docosahexaenoylglycerol (22:6)	35153		HMDB0011587	53480995	1.47	0.0007	0.0068
Xenobiotics	Food Component/Plant	dihydroferulate	40481		HMDB0062121	14340	1.48	0.0383	0.0945
Lipid	Diacylglycerol	palmitoyl-arachidonoyl-glycerol (16:0/20:4) [1]*	54957		HMDB0007112	9543736	1.49	2.1664e-05	0.0005
Xenobiotics	Food Component/Plant	2-acetamidophenol sulfate	48580			181671	1.53	0.0134	0.0494
Xenobiotics	Drug - Metabolic	glyburide	63916	D00336 C07022	HMDB0015151	3488	1.55	0.0127	0.0482
Carbohydrate	Glycolysis, Gluconeogenesis, and Pyruvate Metabolism	glucose	48152	C00031	HMDB0000122	5793	1.56	0	0
Lipid	Fatty Acid Metabolism (Acyl Carnitine, Hydroxy)	(R)-3-hydroxybutyrylcarnitine	43264		HMDB0013127	53481617	1.56	0.0005	0.0057
Amino Acid	Lysine Metabolism	fructosyllysine	46227		HMDB0034879	9839580	1.59	1.924e-12	1.8673e-10
Xenobiotics	Food Component/Plant	gluconate	587	C00257	HMDB0000625	3085666;10690	1.6	2.952e-09	1.823e-07
Xenobiotics	Food Component/Plant	ferulic acid 4-sulfate	47114		HMDB0029200	6305574	1.6	0.0107	0.0446
Lipid	Fatty Acid, Monohydroxy	5-hydroxyhexanoate	31938		HMDB0000525 HMDB0000409	170748	1.61	0.0002	0.0034
Carbohydrate	Fructose, Mannose and Galactose Metabolism	fructose	48195	C00095	HMDB0000660	2723872	1.62	0	3.5e-14
Amino Acid	Leucine, Isoleucine and Valine Metabolism	1-carboxyethylisoleucine	62558				1.64	4.6033e-11	3.9087e-09
Amino Acid	Tyrosine Metabolism	m-tyramine sulfate	48417				1.66	0.0286	0.0777
Cofactors and Vitamins	Hemoglobin and Porphyrin Metabolism	L-urobilin	40173	C05793	HMDB0004159	5280818	1.81	0.0011	0.0093
Xenobiotics	Food Component/Plant	mannonate*	62864			3246006	1.88	2.99e-13	3.3878e-11
Lipid	Secondary Bile Acid Metabolism	glycodeoxycholate	18477	C05464	HMDB00631	3035026	1.9	0.0112	0.0453
Carbohydrate	Fructose, Mannose and Galactose Metabolism	mannose	48153	C00159 C02209 C00936	HMDB0000169	185698;82308;18950;439680	1.98	0	1.1e-14
Xenobiotics	Xanthine Metabolism	1,7-dimethylurate	34400	C16356	HMDB0011103	91611	2	0.0081	0.0379
Lipid	Primary Bile Acid Metabolism	glycocholate	18476	C01921	HMDB0000138	10140	2.01	0.0168	0.0563
Xenobiotics	Xanthine Metabolism	1,3,7-trimethylurate	34404	C16361	HMDB0002123	79437	2.02	0.0246	0.0725
Lipid	Secondary Bile Acid Metabolism	deoxycholic acid 12-sulfate*	63688				2.05	0.0003	0.0039
Lipid	Secondary Bile Acid Metabolism	taurodeoxycholate	12261	C05463	HMDB0000896	2733768	2.54	0.0027	0.018
Xenobiotics	Drug - Metabolic	Gliclazide	64330				2.58	0.0026	0.0173
Xenobiotics	Chemical	1,2,3-benzenetriol sulfate (2)	48762		HMDB0060018 HMDB0060016	54110629;92013662	2.66	0.0318	0.0817
Xenobiotics	Food Component/Plant	saccharin	21151	C12283	HMDB0029723	5143	3.34	0.035	0.089
Lipid	Primary Bile Acid Metabolism	taurocholate	18497	C05122	HMDB0000036	46783527;6675	4.51	0.0172	0.0571
Xenobiotics	Drug - Metabolic	pioglitazone	33139	DG00117 D08378 C07675	HMDB0015264	4829	6.12	0.0049	0.027
Xenobiotics	Drug - Metabolic	metformin	38306	C07151	HMDB0001921	4091	20.27	0	1.1e-14

## Sheet: Table 2D. DEM sorted by SuperPa
Super Pathway	Sub Pathway	Biochemical Name	Comp ID	KEGG	HMDB	PUBCHEM	Non-Diabetic Baseline	p-value
Amino Acid	Urea cycle; Arginine and Proline Metabolism	N-methylproline	37431		HMDB0094696	643474	0.61	0.017
Amino Acid	Alanine and Aspartate Metabolism	N,N-dimethylalanine	63151			5488191	0.73	3.7861e-05
Amino Acid	Glutamate Metabolism	glutamine	53	C00064	HMDB0000641	5961	0.75	0.0047
Amino Acid	Methionine, Cysteine, SAM and Taurine Metabolism	N-acetyltaurine	48187		HMDB0240253	159864	0.76	1.8544e-08
Amino Acid	Methionine, Cysteine, SAM and Taurine Metabolism	S-methylmethionine	38127	C05319	HMDB0038670	458	0.77	0.0049
Amino Acid	Histidine Metabolism	4-imidazoleacetate	32349	C02835	HMDB0002024	96215	0.8	0.0094
Amino Acid	Glutathione Metabolism	5-oxoproline	1494	C01879 C02237	HMDB0000267	439685;7405	0.81	0.0004
Amino Acid	Creatine Metabolism	guanidinoacetate	43802	C00581	HMDB0000128	763	0.82	1.2264e-07
Amino Acid	Lysine Metabolism	N6,N6,N6-trimethyllysine	1498	C03793	HMDB0001325	440120	0.84	1.1957e-05
Amino Acid	Glycine, Serine and Threonine Metabolism	N-acetylthreonine	33939		HMDB0062557	152204	0.84	1.613e-05
Amino Acid	Tryptophan Metabolism	6-bromotryptophan	62503			9856996	0.84	3.3142e-05
Amino Acid	Histidine Metabolism	1-methylhistidine	30460	C01152	HMDB0000001	92105	0.85	0.0005
Amino Acid	Urea cycle; Arginine and Proline Metabolism	citrulline	2132	C00327	HMDB0000904	9750	0.86	6.3142e-05
Amino Acid	Glutamate Metabolism	alpha-ketoglutaramate*	62101	C00940	HMDB0001552	48	0.86	0.0018
Amino Acid	Tyrosine Metabolism	vanillylmandelate (VMA)	1567	C05584	HMDB0000291	1245	0.86	0.0114
Amino Acid	Alanine and Aspartate Metabolism	asparagine	512	C00152	HMDB0000168	6267	0.87	0.0013
Amino Acid	Urea cycle; Arginine and Proline Metabolism	N,N,N-trimethyl-alanylproline betaine (TMAP)	62947		HMDB0240365		0.88	0.0007
Amino Acid	Histidine Metabolism	N-acetylcarnosine	43488		HMDB0012881	9903482	0.88	0.0285
Amino Acid	Urea cycle; Arginine and Proline Metabolism	homoarginine	22137	C01924	HMDB0000670	9085	0.89	0.0086
Amino Acid	Glycine, Serine and Threonine Metabolism	sarcosine	1516	C00213	HMDB0000271	1088	0.91	0.0129
Amino Acid	Tyrosine Metabolism	3-methoxytyrosine	12017		HMDB0001434	9307	0.91	0.0256
Amino Acid	Histidine Metabolism	histidine	59	C00135	HMDB0000177	6274	0.92	0.0002
Amino Acid	Glycine, Serine and Threonine Metabolism	threonine	1284	C00188	HMDB0000167	6288	0.92	0.0031
Amino Acid	Glycine, Serine and Threonine Metabolism	betaine	3141	C00719	HMDB0000043	247	0.92	0.0058
Amino Acid	Tyrosine Metabolism	3-(4-hydroxyphenyl)lactate	32197	C03672	HMDB0000755	9378	0.92	0.0298
Amino Acid	Urea cycle; Arginine and Proline Metabolism	3-amino-2-piperidone	62853		HMDB0000323	5200225	0.92	0.0391
Amino Acid	Creatine Metabolism	creatinine	513	C00791	HMDB0000562	588	0.93	0.0009
Amino Acid	Glycine, Serine and Threonine Metabolism	glycine	58	C00037	HMDB0000123	750	0.93	0.015
Amino Acid	Urea cycle; Arginine and Proline Metabolism	dimethylarginine (SDMA + ADMA)	36808	C21189 C03626	HMDB0003334 HMDB0001539	123831;169148	0.94	0.0185
Amino Acid	Leucine, Isoleucine and Valine Metabolism	methylsuccinoylcarnitine	53031				1.06	0.0118
Amino Acid	Leucine, Isoleucine and Valine Metabolism	leucine	60	C00123	HMDB0000687	6106	1.08	0.0001
Amino Acid	Leucine, Isoleucine and Valine Metabolism	isoleucine	1125	C16424 C00407 C06418	HMDB0000172	6306	1.09	1.4552e-05
Amino Acid	Urea cycle; Arginine and Proline Metabolism	N-acetylhomocitrulline	62707				1.09	0.0157
Amino Acid	Leucine, Isoleucine and Valine Metabolism	N-acetylleucine	1587	C02710	HMDB0011756	70912	1.11	0.0015
Amino Acid	Urea cycle; Arginine and Proline Metabolism	urea	1670	C00086	HMDB0000294	1176	1.11	0.0268
Amino Acid	Leucine, Isoleucine and Valine Metabolism	valine	1649	C00183	HMDB0000883	6287	1.12	5.1501e-05
Amino Acid	Leucine, Isoleucine and Valine Metabolism	N-acetylisoleucine	33967		HMDB0061684	306109	1.12	0.0049
Amino Acid	Lysine Metabolism	6-oxopiperidine-2-carboxylate	43231		HMDB0061705	3014237	1.12	0.0242
Amino Acid	Leucine, Isoleucine and Valine Metabolism	3-methyl-2-oxovalerate	15676	C00671 C06008 C03465	HMDB0000491	440877;439286	1.12	0.0381
Amino Acid	Alanine and Aspartate Metabolism	aspartate	443	C00049	HMDB0000191	5960	1.13	0.0035
Amino Acid	Polyamine Metabolism	spermine	603	C00750	HMDB0001256	1103	1.13	0.0263
Amino Acid	Alanine and Aspartate Metabolism	alanine	1126	C00041	HMDB0000161	5950	1.14	0.0006
Amino Acid	Lysine Metabolism	5-hydroxylysine	15685	C16741	HMDB0000450	3032849	1.15	0.023
Amino Acid	Creatine Metabolism	creatine	27718	C00300	HMDB0000064	586	1.16	0.0048
Amino Acid	Histidine Metabolism	formiminoglutamate	43493	C00439	HMDB0000854	439233	1.16	0.0093
Amino Acid	Lysine Metabolism	N,N,N-trimethyl-5-aminovalerate	57687			14274897	1.19	0.0015
Amino Acid	Leucine, Isoleucine and Valine Metabolism	tiglylcarnitine (C5:1-DC)	35428		HMDB0002366	22833596	1.19	0.006
Amino Acid	Lysine Metabolism	N2-acetyllysine	36751	C12989	HMDB0000446	92907	1.21	4.7866e-07
Amino Acid	Glutathione Metabolism	2-aminobutyrate	42374	C02356	HMDB0000452	80283	1.25	1.7109e-06
Amino Acid	Tyrosine Metabolism	1-carboxyethyltyrosine	62564				1.28	0.0002
Amino Acid	Leucine, Isoleucine and Valine Metabolism	3-hydroxyisobutyrate	1549	C01188 C06001	HMDB0000023 HMDB0000336	11966314	1.28	0.0006
Amino Acid	Phenylalanine Metabolism	1-carboxyethylphenylalanine	62566			59100900	1.4	5.3836e-08
Amino Acid	Leucine, Isoleucine and Valine Metabolism	1-carboxyethylleucine	62559				1.43	8.5522e-08
Amino Acid	Leucine, Isoleucine and Valine Metabolism	1-carboxyethylvaline	62562				1.43	2.8524e-07
Amino Acid	Tyrosine Metabolism	vanillic alcohol sulfate	48733		HMDB0041788		1.43	0.016
Amino Acid	Glutathione Metabolism	2-hydroxybutyrate/2-hydroxyisobutyrate	52281	C21297 C05984	HMDB0000729 HMDB00008	4277439;440864	1.47	6.622e-09
Amino Acid	Lysine Metabolism	fructosyllysine	46227		HMDB0034879	9839580	1.59	1.924e-12
Amino Acid	Leucine, Isoleucine and Valine Metabolism	1-carboxyethylisoleucine	62558				1.64	4.6033e-11
Amino Acid	Tyrosine Metabolism	m-tyramine sulfate	48417				1.66	0.0286
Carbohydrate	Glycolysis, Gluconeogenesis, and Pyruvate Metabolism	1,5-anhydroglucitol (1,5-AG)	20675	C07326	HMDB0002712	64960	0.52	2.5e-14
Carbohydrate	Pentose Metabolism	lyxonate	61858				1.04	0.0167
Carbohydrate	Pentose Metabolism	ribitol	15772	C00532 C01904 C00474 C00379	HMDB0002917 HMDB0000508 HMDB0001851 HMDB0000568	6912	1.07	0.026
Carbohydrate	Aminosugar Metabolism	erythronate*	42420		HMDB0000613	2781043	1.08	0.0081
Carbohydrate	Glycogen Metabolism	maltotriose	44688	C01835	HMDB0001262	439586	1.09	0.0238
Carbohydrate	Pentose Metabolism	ribonate	27731	C01685	HMDB0000867	5460677	1.13	0.0004
Carbohydrate	Glycogen Metabolism	maltose	15586	C00208	HMDB0000163	10991489	1.25	0.0242
Carbohydrate	Glycolysis, Gluconeogenesis, and Pyruvate Metabolism	glucose	48152	C00031	HMDB0000122	5793	1.56	0
Carbohydrate	Fructose, Mannose and Galactose Metabolism	fructose	48195	C00095	HMDB0000660	2723872	1.62	0
Carbohydrate	Fructose, Mannose and Galactose Metabolism	mannose	48153	C00159 C02209 C00936	HMDB0000169	185698;82308;18950;439680	1.98	0
Cofactors and Vitamins	Hemoglobin and Porphyrin Metabolism	biliverdin	2137	C00500	HMDB0001008	5280353	0.82	0.023
Cofactors and Vitamins	Ascorbate and Aldarate Metabolism	gulonate*	46957	C00800	HMDB0003290	152304	0.89	0.0113
Cofactors and Vitamins	Pantothenate and CoA Metabolism	pantothenate	1508	C00864	HMDB0000210	6613	1.15	0.001
Cofactors and Vitamins	Tocopherol Metabolism	alpha-CMBHC glucuronide	63926				1.17	0.0156
Cofactors and Vitamins	Hemoglobin and Porphyrin Metabolism	L-urobilin	40173	C05793	HMDB0004159	5280818	1.81	0.0011
Energy	TCA Cycle	aconitate [cis or trans]	46173	C02341 C004174	HMDB0000958 HMDB000072	643757;444212	1.09	0.0215
Lipid	Progestin Steroids	5alpha-pregnan-3beta,20alpha-diol monosulfate (2)	37200				0.55	0.0085
Lipid	Progestin Steroids	5alpha-pregnan-3beta-ol,20-one sulfate	37480				0.58	0.0255
Lipid	Progestin Steroids	5alpha-pregnan-3beta,20beta-diol monosulfate (1)	37196		HMDB0240580		0.6	0.0159
Lipid	Fatty Acid Metabolism (Acyl Carnitine, Monounsaturated)	5-dodecenoylcarnitine (C12:1)	61769		HMDB13326	91825571	0.62	2.3258e-05
Lipid	Progestin Steroids	pregnanediol-3-glucuronide	40708		HMDB0010318	123796	0.62	0.0066
Lipid	Progestin Steroids	pregnanolone/allopregnanolone sulfate	48394	C05480	HMDB0240591 HMDB0062782	31402;129699967	0.62	0.0209
Lipid	Pregnenolone Steroids	17alpha-hydroxypregnanolone glucuronide	47403				0.69	0.0024
Lipid	Androgenic Steroids	5alpha-androstan-3alpha,17alpha-diol monosulfate	37183		HMDB0000412		0.69	0.009
Lipid	Medium Chain Fatty Acid	5-dodecenoate (12:1n7)	33968		HMDB0000529	5312378	0.71	0.0003
Lipid	Fatty Acid, Dicarboxylate	decadienedioic acid (C10:2-DC)**	63685			17789717	0.71	0.0399
Lipid	Long Chain Monounsaturated Fatty Acid	myristoleate (14:1n5)	32418	C08322	HMDB0002000	5281119	0.72	0.0004
Lipid	Long Chain Monounsaturated Fatty Acid	palmitoleate (16:1n7)	33447	C08362	HMDB0003229	445638	0.73	0.0218
Lipid	Fatty Acid Metabolism (Acyl Carnitine, Dicarboxylate)	pimeloylcarnitine/3-methyladipoylcarnitine (C7-DC)	53224				0.74	0.0178
Lipid	Plasmalogen	1-(1-enyl-palmitoyl)-2-palmitoleoyl-GPC (P-16:0/16:1)*	52713		HMDB0011207	52923882	0.77	3.4899e-08
Lipid	Hexosylceramides (HCER)	glycosyl ceramide (d18:2/24:1, d18:1/24:2)*	57453				0.77	3.667e-07
Lipid	Hexosylceramides (HCER)	glycosyl-N-tricosanoyl-sphingadienine (d18:2/23:0)*	57445				0.77	4.3557e-06
Lipid	Fatty Acid Metabolism (Acyl Carnitine, Polyunsaturated)	arachidonoylcarnitine (C20:4)	57518		HMDB0006455	136212424	0.77	0.0009
Lipid	Fatty Acid Metabolism (Acyl Carnitine, Polyunsaturated)	docosahexaenoylcarnitine (C22:6)*	57523				0.77	0.0033
Lipid	Fatty Acid Metabolism (Acyl Choline)	palmitoylcholine	52944		HMDB0240592	151731	0.77	0.0249
Lipid	Fatty Acid, Dicarboxylate	tetradecadienedioate (C14:2-DC)*	62918			86018718	0.77	0.0261
Lipid	Hexosylceramides (HCER)	glycosyl-N-nervonoyl-sphingosine (d18:1/24:1)*	57369		HMDB0010712 HMDB0004975	53480656;20057357	0.79	1.7612e-07
Lipid	Fatty Acid Metabolism (Acyl Carnitine, Monounsaturated)	palmitoleoylcarnitine (C16:1)*	53223			71464547	0.79	0.0002
Lipid	Fatty Acid, Dicarboxylate	hydroxy-CMPF*	62277				0.79	0.0006
Lipid	Hexosylceramides (HCER)	glycosyl-N-behenoyl-sphingadienine (d18:2/22:0)*	57421				0.8	3.0536e-05
Lipid	Fatty Acid Metabolism (Acyl Carnitine, Polyunsaturated)	docosapentaenoylcarnitine (C22:5n3)*	57529			71464594	0.81	0.0081
Lipid	Hexosylceramides (HCER)	glycosyl ceramide (d18:1/20:0, d16:1/22:0)*	57595				0.82	0.0003
Lipid	Secondary Bile Acid Metabolism	3b-hydroxy-5-cholenoic acid	43507		HMDB0000308	92997	0.82	0.0012
Lipid	Estrogenic Steroids	estrone 3-sulfate	18474	C02538	HMDB0001425	3001028	0.82	0.0362
Lipid	Hexosylceramides (HCER)	glycosyl-N-behenoyl-sphingosine (d18:1/22:0)*	57371				0.83	1.6192e-05
Lipid	Fatty Acid Metabolism (Acyl Carnitine, Polyunsaturated)	linolenoylcarnitine (C18:3)*	57511				0.83	0.0023
Lipid	Lysoplasmalogen	1-(1-enyl-palmitoyl)-GPC (P-16:0)*	52474		HMDB0010407	10917802	0.83	0.0036
Lipid	Endocannabinoid	N-stearoylserine*	61822				0.83	0.0089
Lipid	Sphingomyelins	sphingomyelin (d18:1/20:2, d18:2/20:1, d16:1/22:2)*	57481				0.83	0.0369
Lipid	Sterol	3beta-hydroxy-5-cholestenoate	54805	C17333		165511	0.84	0.0004
Lipid	Carnitine Metabolism	deoxycarnitine	36747	C01181	HMDB0001161	22620	0.85	8.2421e-06
Lipid	Sphingomyelins	sphingomyelin (d18:2/24:2)*	57479				0.85	0.0002
Lipid	Fatty Acid Metabolism (Acyl Carnitine, Polyunsaturated)	linoleoylcarnitine (C18:2)*	46223		HMDB0006469	6450015	0.85	0.0007
Lipid	Sphingomyelins	sphingomyelin (d18:2/14:0, d18:1/14:1)*	47154				0.85	0.0101
Lipid	Fatty Acid Metabolism (Acyl Carnitine, Polyunsaturated)	dihomo-linolenoylcarnitine (C20:3n3 or 6)*	57521				0.85	0.0126
Lipid	Fatty Acid Metabolism (Acyl Carnitine, Monounsaturated)	eicosenoylcarnitine (C20:1)*	57519				0.86	0.0085
Lipid	Sphingomyelins	sphingomyelin (d18:1/22:2, d18:2/22:1, d16:1/24:2)*	57477				0.87	0.0003
Lipid	Plasmalogen	1-(1-enyl-palmitoyl)-2-oleoyl-GPC (P-16:0/18:1)*	52478		HMDB0007996	34779384	0.87	0.0005
Lipid	Medium Chain Fatty Acid	caprylate (8:0)	32492	C06423	HMDB0000482	379	0.87	0.0085
Lipid	Sphingomyelins	sphingomyelin (d18:1/20:1, d18:2/20:0)*	48491				0.88	0.0005
Lipid	Lysophospholipid	1-palmitoleoyl-GPC (16:1)*	33230		HMDB0010383	24779461	0.88	0.0116
Lipid	Lactosylceramides (LCER)	lactosyl-N-nervonoyl-sphingosine (d18:1/24:1)*	57370				0.88	0.0168
Lipid	Endocannabinoid	N-oleoylserine	57664			44190514	0.88	0.0175
Lipid	Fatty Acid, Monohydroxy	2-hydroxyoctanoate	22036		HMDB0002264	5312860;6995013;94180	0.88	0.032
Lipid	Secondary Bile Acid Metabolism	glycocholenate sulfate*	57741				0.88	0.0356
Lipid	Plasmalogen	1-(1-enyl-palmitoyl)-2-linoleoyl-GPC (P-16:0/18:2)*	52682		HMDB0011211	24779386	0.89	0.0019
Lipid	Sphingolipid Synthesis	sphinganine-1-phosphate	52605		HMDB0001383	520	0.89	0.0025
Lipid	Lysophospholipid	1-linoleoyl-GPC (18:2)	34419	C04100	HMDB0010386	11988421	0.89	0.0026
Lipid	Sterol	3beta,7alpha-dihydroxy-5-cholestenoate	36803	C17335	HMDB0012454	3081084	0.89	0.0099
Lipid	Fatty Acid Metabolism (Acyl Carnitine, Polyunsaturated)	dihomo-linoleoylcarnitine (C20:2)*	57520				0.89	0.0282
Lipid	Fatty Acid Metabolism (Acyl Carnitine, Monounsaturated)	oleoylcarnitine (C18:1)	35160		HMDB0005065	6441392	0.9	0.0116
Lipid	Fatty Acid Metabolism (Acyl Carnitine, Monounsaturated)	ximenoylcarnitine (C26:1)*	57517				0.9	0.0263
Lipid	Lysophospholipid	1-lignoceroyl-GPC (24:0)	49617		HMDB0010405	24779481	0.91	0.0046
Lipid	Lactosylceramides (LCER)	lactosyl-N-palmitoyl-sphingosine (d18:1/16:0)	53010			53477895	0.91	0.0111
Lipid	Sphingomyelins	sphingomyelin (d18:2/18:1)*	57474		HMDB0001348	52931155	0.91	0.0115
Lipid	Sphingomyelins	sphingomyelin (d18:2/24:1, d18:1/24:2)*	52437			85336023	0.92	0.0035
Lipid	Sphingosines	sphingosine 1-phosphate	34445	C06124	HMDB0000277	5283560	0.92	0.0045
Lipid	Lysophospholipid	1-oleoyl-GPC (18:1)	48258	C03916	HMDB0002815	16081932	0.92	0.0056
Lipid	Carnitine Metabolism	carnitine	15500	C00487 C00308	HMDB0000062	288	0.93	0.0067
Lipid	Plasmalogen	1-(1-enyl-palmitoyl)-2-palmitoyl-GPC (P-16:0/16:0)*	52716		HMDB0011206	11146967	0.93	0.0387
Lipid	Phospholipid Metabolism	glycerophosphorylcholine (GPC)	15990	C00670	HMDB0000086	71920	1.08	0.0373
Lipid	Fatty Acid, Monohydroxy	3-hydroxyoctanoate	22001	C20793	HMDB0001954	26613	1.09	0.0315
Lipid	Long Chain Polyunsaturated Fatty Acid (n3 and n6)	dihomo-linoleate (20:2n6)	17805	C16525	HMDB0005060	6439848	1.1	0.0409
Lipid	Fatty Acid, Monohydroxy	3-hydroxydecanoate	22053		HMDB0002203	26612	1.12	0.0265
Lipid	Long Chain Saturated Fatty Acid	stearate (18:0)	1358	C01530	HMDB0000827	5281	1.13	0.0094
Lipid	Ceramides	N-stearoyl-sphingosine (d18:1/18:0)*	54979		HMDB0004950	5283565	1.13	0.0099
Lipid	Fatty Acid, Monohydroxy	2-hydroxynervonate*	61698			5312783	1.14	0.0076
Lipid	Endocannabinoid	N-stearoyltaurine	39730			168274	1.14	0.0194
Lipid	Fatty Acid, Monohydroxy	2-hydroxyarachidate*	61700			5225199	1.15	0.0103
Lipid	Plasmalogen	1-(1-enyl-stearoyl)-2-oleoyl-GPE (P-18:0/18:1)	52614		HMDB0011375	42607457	1.15	0.0115
Lipid	Sphingolipid Synthesis	sphinganine	17769	C00836	HMDB0000269	3126	1.15	0.02
Lipid	Ceramides	ceramide (d18:1/17:0, d17:1/18:0)*	57434				1.16	0.0038
Lipid	Diacylglycerol	oleoyl-linoleoyl-glycerol (18:1/18:2) [2]	46799		HMDB0007219	71433693	1.16	0.0055
Lipid	Fatty Acid, Dicarboxylate	hexadecanedioate (C16-DC)	35678	C19615	HMDB0000672	10459	1.16	0.0174
Lipid	Fatty Acid, Monohydroxy	3-hydroxylaurate	32457		HMDB0000387	94216	1.16	0.038
Lipid	Diacylglycerol	linoleoyl-linoleoyl-glycerol (18:2/18:2) [2]*	54969		HMDB0007248	9543729	1.18	0.0113
Lipid	Lysophospholipid	1-stearoyl-GPG (18:0)	34437				1.18	0.023
Lipid	Diacylglycerol	oleoyl-oleoyl-glycerol (18:1/18:1) [2]*	54946		HMDB0007218	9543716	1.18	0.024
Lipid	Fatty Acid, Dicarboxylate	docosadioate (C22-DC)	39837	C14240	HMDB0061714	7641	1.18	0.0294
Lipid	Fatty Acid, Monohydroxy	2-hydroxybehenate	57663		HMDB0061660	193484	1.19	0.0004
Lipid	Diacylglycerol	oleoyl-linoleoyl-glycerol (18:1/18:2) [1]	46798		HMDB0007219	14275396	1.2	0.0014
Lipid	Long Chain Saturated Fatty Acid	margarate (17:0)	1121		HMDB0002259	10465	1.2	0.0019
Lipid	Diacylglycerol	oleoyl-oleoyl-glycerol (18:1/18:1) [1]*	54945		HMDB0007218	9543716	1.2	0.0021
Lipid	Phosphatidylethanolamine (PE)	1-palmitoyl-2-oleoyl-GPE (16:0/18:1)	19263		HMDB0005320	5283496	1.2	0.0061
Lipid	Monoacylglycerol	2-palmitoylglycerol (16:0)	33419		HMDB0011533	123409	1.21	0.0062
Lipid	Diacylglycerol	oleoyl-arachidonoyl-glycerol (18:1/20:4) [1]*	54960		HMDB0007228	9543786	1.22	0.0044
Lipid	Long Chain Polyunsaturated Fatty Acid (n3 and n6)	adrenate (22:4n6)	32980	C16527	HMDB0002226	5497181;5282844	1.22	0.0053
Lipid	Monoacylglycerol	1-arachidonylglycerol (20:4)	34397	C13857	HMDB11578	16019980;5282281	1.22	0.0106
Lipid	Lysophospholipid	1-palmitoyl-GPA (16:0)	34428	C04036	HMDB00327	6419701	1.22	0.0137
Lipid	Fatty Acid, Dihydroxy	3,4-dihydroxybutyrate	62952		HMDB0000337	150929	1.23	5.9114e-06
Lipid	Phosphatidylethanolamine (PE)	1-palmitoyl-2-linoleoyl-GPE (16:0/18:2)	42449		HMDB0005322	9546747	1.23	0.0115
Lipid	Fatty Acid, Dicarboxylate	octadecanedioate (C18-DC)	36754		HMDB0000782	70095	1.24	0.0014
Lipid	Diacylglycerol	oleoyl-arachidonoyl-glycerol (18:1/20:4) [2]*	54961		HMDB0007228	9543786	1.24	0.0024
Lipid	Phosphatidylethanolamine (PE)	1-stearoyl-2-docosahexaenoyl-GPE (18:0/22:6)*	52466		HMDB0009012	9546798	1.24	0.0036
Lipid	Monoacylglycerol	2-linoleoylglycerol (18:2)	32506		HMDB0011538	5365676	1.24	0.0057
Lipid	Androgenic Steroids	11beta-hydroxyetiocholanolone glucuronide*	64418				1.24	0.0159
Lipid	Phosphatidylethanolamine (PE)	1-stearoyl-2-linoleoyl-GPE (18:0/18:2)*	52446		HMDB0008994	9546749	1.25	0.0138
Lipid	Corticosteroids	tetrahydrocortisone glucuronide (5)	64591				1.25	0.0168
Lipid	Diacylglycerol	palmitoyl-linoleoyl-glycerol (16:0/18:2) [2]*	52634		HMDB0007103	131801744	1.26	0.0001
Lipid	Monoacylglycerol	1-linolenoylglycerol (18:3)	34393		HMDB0011569	53480978	1.26	0.0312
Lipid	Diacylglycerol	palmitoyl-linoleoyl-glycerol (16:0/18:2) [1]*	52633		HMDB0007103	9543695	1.27	6.9354e-05
Lipid	Diacylglycerol	linoleoyl-linoleoyl-glycerol (18:2/18:2) [1]*	54968		HMDB0007248	9543729	1.27	0.0017
Lipid	Monoacylglycerol	1-linoleoylglycerol (18:2)	27447		HMDB0011568	5283469	1.27	0.0065
Lipid	Phosphatidylethanolamine (PE)	1-palmitoyl-2-docosahexaenoyl-GPE (16:0/22:6)*	52465		HMDB0008946	9546799	1.28	0.004
Lipid	Diacylglycerol	myristoyl-linoleoyl-glycerol (14:0/18:2) [2]*	57408		HMDB0007016	14275352	1.28	0.0218
Lipid	Fatty Acid, Dicarboxylate	3-hydroxydodecanedioate*	62915		HMDB0000413	16663321	1.29	0.0002
Lipid	Diacylglycerol	stearoyl-arachidonoyl-glycerol (18:0/20:4) [2]*	57449		HMDB0007170	6438587	1.29	0.0002
Lipid	Fatty Acid, Monohydroxy	3-hydroxysebacate	31943		HMDB0000350	3017884	1.29	0.0054
Lipid	Androgenic Steroids	11-ketoetiocholanolone glucuronide	47135				1.29	0.0068
Lipid	Androgenic Steroids	11beta-hydroxyandrosterone glucuronide	63251				1.29	0.0184
Lipid	Diacylglycerol	palmitoyl-oleoyl-glycerol (16:0/18:1) [2]*	54942	C13861	HMDB0007102	5282283	1.3	4.981e-05
Lipid	Phosphatidylethanolamine (PE)	1-stearoyl-2-oleoyl-GPE (18:0/18:1)	42448		HMDB0008993	9546742	1.3	0.001
Lipid	Dihydroceramides	N-stearoyl-sphinganine (d18:0/18:0)*	1759			5283573	1.31	0.0025
Lipid	Monoacylglycerol	1-palmitoylglycerol (16:0)	21127		HMDB0011564	14900	1.31	0.0244
Lipid	Diacylglycerol	palmitoyl-oleoyl-glycerol (16:0/18:1) [1]*	54943	C13861	HMDB0007102	5282283	1.32	4.6999e-06
Lipid	Monoacylglycerol	1-dihomo-linolenylglycerol (20:3)	48341				1.33	0.0013
Lipid	Diacylglycerol	diacylglycerol (14:0/18:1, 16:0/16:1) [2]*	54954				1.33	0.0214
Lipid	Monoacylglycerol	1-oleoylglycerol (18:1)	21184		HMDB0011567	5283468	1.34	0.0039
Lipid	Lysophospholipid	1-linoleoyl-GPA (18:2)*	52690		HMDB0007856		1.35	0.0026
Lipid	Corticosteroids	tetrahydrocortisol sulfate (1)	62793				1.35	0.0054
Lipid	Monoacylglycerol	2-oleoylglycerol (18:1)	21232		HMDB0011537	5319879	1.36	0.0119
Lipid	Fatty Acid, Dicarboxylate	3-hydroxyadipate	62069		HMDB0000345	151913	1.36	0.016
Lipid	Diacylglycerol	myristoyl-linoleoyl-glycerol (14:0/18:2) [1]*	57407		HMDB0007016	14275352	1.37	0.0283
Lipid	Diacylglycerol	palmitoyl-arachidonoyl-glycerol (16:0/20:4) [2]*	54958		HMDB0007112	9543736	1.4	0.0006
Lipid	Fatty Acid Metabolism (Acyl Carnitine, Hydroxy)	(S)-3-hydroxybutyrylcarnitine	52984		HMDB0013127	71464477	1.41	0.0003
Lipid	Diacylglycerol	diacylglycerol (14:0/18:1, 16:0/16:1) [1]*	54953				1.41	0.027
Lipid	Diacylglycerol	palmitoyl-docosahexaenoyl-glycerol (16:0/22:6) [1]*	57373		HMDB0007121	9543827	1.43	0.0069
Lipid	Secondary Bile Acid Metabolism	deoxycholate	1114	C04483	HMDB0000626	222528;440355	1.45	0.0019
Lipid	Secondary Bile Acid Metabolism	lithocholate sulfate (1)	62526			451489	1.47	0.0003
Lipid	Monoacylglycerol	1-docosahexaenoylglycerol (22:6)	35153		HMDB0011587	53480995	1.47	0.0007
Lipid	Diacylglycerol	palmitoyl-arachidonoyl-glycerol (16:0/20:4) [1]*	54957		HMDB0007112	9543736	1.49	2.1664e-05
Lipid	Fatty Acid Metabolism (Acyl Carnitine, Hydroxy)	(R)-3-hydroxybutyrylcarnitine	43264		HMDB0013127	53481617	1.56	0.0005
Lipid	Fatty Acid, Monohydroxy	5-hydroxyhexanoate	31938		HMDB0000525 HMDB0000409	170748	1.61	0.0002
Lipid	Secondary Bile Acid Metabolism	glycodeoxycholate	18477	C05464	HMDB00631	3035026	1.9	0.0112
Lipid	Primary Bile Acid Metabolism	glycocholate	18476	C01921	HMDB0000138	10140	2.01	0.0168
Lipid	Secondary Bile Acid Metabolism	deoxycholic acid 12-sulfate*	63688				2.05	0.0003
Lipid	Secondary Bile Acid Metabolism	taurodeoxycholate	12261	C05463	HMDB0000896	2733768	2.54	0.0027
Lipid	Primary Bile Acid Metabolism	taurocholate	18497	C05122	HMDB0000036	46783527;6675	4.51	0.0172
Nucleotide	Pyrimidine Metabolism, Orotate containing	dihydroorotate	601	C00337	HMDB03349	648	0.69	0.0035
Nucleotide	Purine Metabolism, Adenine containing	adenosine 5'-diphosphate (ADP)	3108	C00008	HMDB0001341	6022	0.74	0.0222
Nucleotide	Pyrimidine Metabolism, Uracil containing	2'-deoxyuridine	52602	C00526	HMDB0000012	13712	0.76	0.0024
Nucleotide	Pyrimidine Metabolism, Orotate containing	orotate	1505	C00295	HMDB0000226	967	0.89	0.0078
Nucleotide	Purine Metabolism, (Hypo)Xanthine/Inosine containing	hypoxanthine	3127	C00262	HMDB0000157	790;135398638	0.92	0.0225
Nucleotide	Pyrimidine Metabolism, Uracil containing	5,6-dihydrouridine	61833		HMDB0000497	94312	0.92	0.0308
Nucleotide	Pyrimidine Metabolism, Uracil containing	5-methyluridine (ribothymidine)	35136		HMDB0000884	445408	0.94	0.0261
Nucleotide	Pyrimidine Metabolism, Cytidine containing	cytidine	514	C00475	HMDB0000089	6175	1.15	0.0121
Nucleotide	Purine Metabolism, (Hypo)Xanthine/Inosine containing	xanthosine	15136	C01762	HMDB0000299	64959	1.15	0.015
Nucleotide	Pyrimidine Metabolism, Uracil containing	3-ureidopropionate	3155	C02642	HMDB0000026	111	1.19	0.0379
Partially Characterized Molecules	Partially Characterized Molecules	branched-chain, straight-chain, or cyclopropyl 10:1 fatty acid (1)*	63615				0.51	8.7846e-10
Partially Characterized Molecules	Partially Characterized Molecules	glutamine_degradant*	46225				0.7	4.4675e-05
Partially Characterized Molecules	Partially Characterized Molecules	bilirubin degradation product, C17H20N2O5 (2)**	64406				0.74	0.0129
Partially Characterized Molecules	Partially Characterized Molecules	bilirubin degradation product, C17H18N2O4 (3)**	64408				0.75	0.0087
Partially Characterized Molecules	Partially Characterized Molecules	bilirubin degradation product, C16H18N2O5 (1)**	64403				0.75	0.028
Partially Characterized Molecules	Partially Characterized Molecules	bilirubin degradation product, C17H20N2O5 (1)**	64405				0.76	0.0073
Partially Characterized Molecules	Partially Characterized Molecules	bilirubin degradation product, C17H18N2O4 (2)**	64407				0.78	0.0261
Partially Characterized Molecules	Partially Characterized Molecules	bilirubin degradation product, C16H18N2O5 (3)**	64414				0.85	0.0306
Partially Characterized Molecules	Partially Characterized Molecules	glucuronide of C14H26O4 (1)*	61876				1.12	0.0303
Partially Characterized Molecules	Partially Characterized Molecules	glucuronide of C12H22O4 (1)*	61874				1.44	0.029
Peptide	Gamma-glutamyl Amino Acid	gamma-glutamylglutamine	2730	C05283	HMDB0011738	150914	0.73	0.0143
Peptide	Gamma-glutamyl Amino Acid	gamma-glutamylglycine	33949		HMDB0011667	100099	0.81	0.0052
Peptide	Gamma-glutamyl Amino Acid	gamma-glutamyltryptophan	33947		HMDB0029160	3989307	0.83	0.0003
Peptide	Dipeptide	isoleucylglycine	40008		HMDB0028907	342532	0.86	0.0111
Peptide	Gamma-glutamyl Amino Acid	gamma-glutamylthreonine	33364		HMDB0029159	76078708	0.87	0.0138
Peptide	Acetylated Peptides	phenylacetylglutamine	35126	C04148	HMDB0006344	92258	1.11	0.0296
Peptide	Acetylated Peptides	4-hydroxyphenylacetylglutamine	55017				1.21	0.0295
Peptide	Acetylated Peptides	3-hydroxyphenylacetoylglutamine	62733				1.31	0.0209
Xenobiotics	Food Component/Plant	ethyl alpha-glucopyranoside	63152		HMDB0029968	11127487	0.3	0.0008
Xenobiotics	Food Component/Plant	(2,4 or 2,5)-dimethylphenol sulfate	62533				0.39	0.0338
Xenobiotics	Food Component/Plant	N-oxalyl glycine (NOG)	57776			3080614	0.77	0.028
Xenobiotics	Chemical	perfluorooctanoate (PFOA)	62071		HMDB0059587	9554	0.79	0.0139
Xenobiotics	Drug - Antibiotic	desethylamodiaquine	64511		HMDB0060977	122068	0.81	0.0131
Xenobiotics	Food Component/Plant	methyl glucopyranoside (alpha + beta)	46144		HMDB0029965	445238;3036743;2108	0.89	9.4389e-10
Xenobiotics	Chemical	iminodiacetate (IDA)	21025	C19911	HMDB0011753	8897	0.92	0.0039
Xenobiotics	Chemical	3-acetylphenol sulfate	48693				0.96	0.039
Xenobiotics	Drug - Analgesics, Anesthetics	4-acetamidophenylglucuronide	15736		HMDB0010316	83944;4022661	1.04	0.0311
Xenobiotics	Drug - Analgesics, Anesthetics	4-acetaminophen sulfate	37475	C06804	HMDB0059911	83939	1.06	0.0227
Xenobiotics	Benzoate Metabolism	3-hydroxyhippurate sulfate	62530			186339	1.14	0.0133
Xenobiotics	Food Component/Plant	fucitol	38313			445724	1.15	0.0016
Xenobiotics	Chemical	4-acetamidobenzoate	57585	D03836		6918889	1.15	0.0272
Xenobiotics	Drug - Metabolic	ketopioglitazone	43579			5201446	1.16	0.0142
Xenobiotics	Food Component/Plant	ergothioneine	37459	C05570	HMDB0003045	5351619	1.18	0.0135
Xenobiotics	Food Component/Plant	2-oxindole-3-acetate	40479		HMDB0035514	3080590	1.18	0.0252
Xenobiotics	Food Component/Plant	caffeic acid sulfate	53254		HMDB0041708	21668705	1.18	0.0313
Xenobiotics	Food Component/Plant	histidine betaine (hercynine)*	62278			3083620	1.24	0.0029
Xenobiotics	Drug - Metabolic	hydroxypioglitazone (M-IV)	43580			4147757	1.27	0.0081
Xenobiotics	Food Component/Plant	vanillic acid glycine	63853		HMDB0060026	3083688	1.27	0.0101
Xenobiotics	Food Component/Plant	2-keto-3-deoxy-gluconate	48141	C00204	HMDB0001353	161227	1.29	0.0008
Xenobiotics	Food Component/Plant	pyrraline	48428	C21013	HMDB0033143	14274616	1.3	0.0302
Xenobiotics	Food Component/Plant	dihydroferulate	40481		HMDB0062121	14340	1.48	0.0383
Xenobiotics	Food Component/Plant	2-acetamidophenol sulfate	48580			181671	1.53	0.0134
Xenobiotics	Drug - Metabolic	glyburide	63916	D00336 C07022	HMDB0015151	3488	1.55	0.0127
Xenobiotics	Food Component/Plant	gluconate	587	C00257	HMDB0000625	3085666;10690	1.6	2.952e-09
Xenobiotics	Food Component/Plant	ferulic acid 4-sulfate	47114		HMDB0029200	6305574	1.6	0.0107
Xenobiotics	Food Component/Plant	mannonate*	62864			3246006	1.88	2.99e-13
Xenobiotics	Xanthine Metabolism	1,7-dimethylurate	34400	C16356	HMDB0011103	91611	2	0.0081
Xenobiotics	Xanthine Metabolism	1,3,7-trimethylurate	34404	C16361	HMDB0002123	79437	2.02	0.0246
Xenobiotics	Drug - Metabolic	Gliclazide	64330				2.58	0.0026
Xenobiotics	Chemical	1,2,3-benzenetriol sulfate (2)	48762		HMDB0060018 HMDB0060016	54110629;92013662	2.66	0.0318
Xenobiotics	Food Component/Plant	saccharin	21151	C12283	HMDB0029723	5143	3.34	0.035
Xenobiotics	Drug - Metabolic	pioglitazone	33139	DG00117 D08378 C07675	HMDB0015264	4829	6.12	0.0049
Xenobiotics	Drug - Metabolic	metformin	38306	C07151	HMDB0001921	4091	20.27	0
