# Supplementary material for: Untargeted metabolomic profiling reveals molecular signatures associated with type 2 diabetes in Nigerians
Source: Genome Med. 2024 Mar 5;16:38. doi: 10.1186/s13073-024-01308-5 (PMC10913364; doi:10.1186/s13073-024-01308-5)
Supplement: Supplementary file 3 — Additional file 3. Plasma metabolites identified in the replication samples. It depicts comprehensive lists of all named plasma metabolites identified in the 270 participants included in the replication phase of the study sorted by significance level, fold change, and/or by super pathway and includes Table S4A, Heat map of all 1071 metabolites identified in the evaluation cohort (sorted from the lowest FC to the highest FC);Table S4B,Heat map of the 343 differentially expressed metabolites between individuals with T2D and without T2D (p < 0.05 and FDR < 0.1);Table S4C, Heat map of the 343 differentially expressed metabolites between individuals with T2D and without T2D sorted by super pathways; Table S4D, List of shared DEMs between the discovery and the validation cohorts (141 DEMs). [file 13073_2024_1308_MOESM3_ESM.xlsx]

## Sheet: Table 4A. 1071 identified met
Super Pathway	Sub Pathway	Biochemical Name	Comp ID	KEGG	HMDB	PUBCHEM	Fold Change (T2D vs. non-T2D)	p-value	q-value
Amino Acid	Lysine Metabolism	fructosyllysine	46227		HMDB0034879	9839580	2.08	0	0
Carbohydrate	Glycolysis, Gluconeogenesis, and Pyruvate Metabolism	1,5-anhydroglucitol (1,5-AG)	20675	C07326	HMDB0002712	64960	0.39	0	0
Carbohydrate	Glycolysis, Gluconeogenesis, and Pyruvate Metabolism	glucose	48152	C00031	HMDB0000122	5793	1.88	0	0
Carbohydrate	Fructose, Mannose and Galactose Metabolism	mannose	48153	C00159 C02209 C00936	HMDB0000169	185698;82308;18950;439680	2.65	0	0
Xenobiotics	Drug - Metabolic	metformin	38306	C07151	HMDB0001921	4091	165.4	0	0
Xenobiotics	Food Component/Plant	mannonate*	62864			3246006	2.07	0	1e-15
Xenobiotics	Food Component/Plant	gluconate	587	C00257	HMDB0000625	3085666;10690	1.88	7.6e-13	5.2855e-11
Lipid	Fatty Acid, Dihydroxy	3,4-dihydroxybutyrate	62952		HMDB0000337	150929	1.46	5.124e-12	3.1201e-10
Amino Acid	Glutathione Metabolism	2-hydroxybutyrate/2-hydroxyisobutyrate	52281	C21297 C05984	HMDB0000729 HMDB00008	4277439;440864	1.72	8.805e-12	4.7655e-10
Lipid	Plasmalogen	1-(1-enyl-palmitoyl)-2-palmitoleoyl-GPC (P-16:0/16:1)*	52713		HMDB0011207	52923882	0.71	1.0082e-11	4.9111e-10
Xenobiotics	Food Component/Plant	methyl glucopyranoside (alpha + beta)	46144		HMDB0029965	445238;3036743;2108	0.71	3.6638e-11	1.6224e-09
Lipid	Fatty Acid Metabolism (Acyl Carnitine, Hydroxy)	(S)-3-hydroxybutyrylcarnitine	52984		HMDB0013127	71464477	1.86	1.0534e-10	4.2759e-09
Carbohydrate	Fructose, Mannose and Galactose Metabolism	fructose	48195	C00095	HMDB0000660	2723872	1.93	2.1497e-10	8.0548e-09
Amino Acid	Glutathione Metabolism	2-aminobutyrate	42374	C02356	HMDB0000452	80283	1.46	9.665e-10	3.3628e-08
Amino Acid	Lactoyl Amino Acid	N-lactoyl valine	64883				1.6	2.7506e-09	8.9322e-08
Lipid	Lysophospholipid	1-palmitoleoyl-GPC (16:1)*	33230		HMDB0010383	24779461	0.73	6.2691e-09	1.9086e-07
Lipid	Fatty Acid Metabolism (Acyl Carnitine, Hydroxy)	(R)-3-hydroxybutyrylcarnitine	43264		HMDB0013127	53481617	2.39	1.019e-08	2.9197e-07
Lipid	Hexosylceramides (HCER)	glycosyl ceramide (d18:2/24:1, d18:1/24:2)*	57453				0.76	1.2423e-08	3.3618e-07
Xenobiotics	Food Component/Plant	2-keto-3-deoxy-gluconate	48141	C00204	HMDB0001353	161227	1.83	4.8011e-08	1.2309e-06
Lipid	Hexosylceramides (HCER)	glycosyl-N-behenoyl-sphingadienine (d18:2/22:0)*	57421				0.77	6.4393e-08	1.5683e-06
Amino Acid	Leucine, Isoleucine and Valine Metabolism	3-hydroxy-2-ethylpropionate	32397		HMDB0000396	188979	1.31	1.0153e-07	2.355e-06
Lipid	Sphingomyelins	sphingomyelin (d18:2/14:0, d18:1/14:1)*	47154		HMDB0240637 HMDB0240612		0.73	4.3526e-07	9.6372e-06
Lipid	Diacylglycerol	linoleoyl-arachidonoyl-glycerol (18:2/20:4) [2]*	54956		HMDB0007257	9543796	1.6	5.9158e-07	1.2007e-05
Lipid	Corticosteroids	cortisol	1712	C00735	HMDB0000063	5754	1.42	5.8599e-07	1.2007e-05
Lipid	Fatty Acid, Monohydroxy	2-hydroxynervonate*	61698			5312783	1.44	9.7184e-07	1.8936e-05
Amino Acid	Leucine, Isoleucine and Valine Metabolism	tiglylcarnitine (C5:1-DC)	35428		HMDB0002366	22833596	1.4	3.0328e-06	5.6819e-05
Amino Acid	Glutathione Metabolism	5-oxoproline	1494	C01879 C02237	HMDB0000267	439685;7405	0.74	3.3545e-06	6.0518e-05
Carbohydrate	Pentose Metabolism	arabinose	575	C00216	HMDB0029942	66308	1.5	3.9783e-06	6.9209e-05
Lipid	Diacylglycerol	linoleoyl-arachidonoyl-glycerol (18:2/20:4) [1]*	54955		HMDB0007257	9543796	1.62	4.9345e-06	8.2884e-05
Lipid	Long Chain Saturated Fatty Acid	margarate (17:0)	1121		HMDB0002259	10465	1.35	5.2375e-06	8.5041e-05
Amino Acid	Lysine Metabolism	N6,N6,N6-trimethyllysine	1498	C03793	HMDB0001325	440120	0.81	7.9142e-06	0.0001
Peptide	Dipeptide	isoleucylglycine	40008		HMDB0028907	342532	0.69	9.495e-06	0.0001
Carbohydrate	Pentose Metabolism	lyxonate	61858		HMDB0060255		1.33	1.0488e-05	0.0001
Lipid	Fatty Acid Metabolism (Acyl Carnitine, Hydroxy)	3-hydroxypalmitoylcarnitine	61839		HMDB0013336	126456228	1.35	8.8589e-06	0.0001
Lipid	Ketone Bodies	3-hydroxybutyrate (BHBA)	542	C03197 C01089	HMDB0000011 HMDB0000357 HMDB0000442	441;94318;92135	2.48	7.5377e-06	0.0001
Lipid	Lysophospholipid	1-stearoyl-GPC (18:0)	33961		HMDB0010384	497300	0.83	1.1994e-05	0.0001
Lipid	Plasmalogen	1-(1-enyl-palmitoyl)-2-oleoyl-GPC (P-16:0/18:1)*	52478		HMDB0007996	34779384	0.85	1.0679e-05	0.0001
Lipid	Monoacylglycerol	1-arachidonylglycerol (20:4)	34397	C13857	HMDB11578	16019980;5282281	1.47	9.633e-06	0.0001
Lipid	Monoacylglycerol	1-docosahexaenoylglycerol (22:6)	35153		HMDB0011587	53480995	2.01	1.2067e-05	0.0001
Cofactors and Vitamins	Tocopherol Metabolism	alpha-CMBHC glucuronide	63926				1.77	7.7697e-06	0.0001
Amino Acid	Leucine, Isoleucine and Valine Metabolism	3-hydroxyisobutyrate	1549	C01188 C06001	HMDB0000023 HMDB0000336	11966314	1.53	2.181e-05	0.0002
Lipid	Long Chain Saturated Fatty Acid	stearate (18:0)	1358	C01530	HMDB0000827	5281	1.16	1.6711e-05	0.0002
Lipid	Fatty Acid, Dicarboxylate	octadecenedioate (C18:1-DC)	61861			9543674	1.76	1.657e-05	0.0002
Lipid	Lysophospholipid	1-oleoyl-GPC (18:1)	48258	C03916	HMDB0002815	16081932	0.86	1.8428e-05	0.0002
Lipid	Lysoplasmalogen	1-(1-enyl-palmitoyl)-GPC (P-16:0)*	52474		HMDB0010407	10917802	0.73	1.2677e-05	0.0002
Amino Acid	Glycine, Serine and Threonine Metabolism	glycine	58	C00037	HMDB0000123	750	0.84	2.9746e-05	0.0003
Amino Acid	Lactoyl Amino Acid	N-lactoyl isoleucine	64879				1.65	2.9417e-05	0.0003
Lipid	Fatty Acid, Dicarboxylate	3-hydroxydodecanedioate*	62915		HMDB0000413	16663321	1.5	2.7921e-05	0.0003
Cofactors and Vitamins	Pantothenate and CoA Metabolism	pantothenate	1508	C00864	HMDB0000210	6613	1.33	3.4826e-05	0.0003
Lipid	Sphingolipid Synthesis	sphinganine-1-phosphate	52605		HMDB0001383	520	0.8	4.5541e-05	0.0004
Lipid	Hexosylceramides (HCER)	glycosyl ceramide (d18:1/20:0, d16:1/22:0)*	57595				0.81	3.7458e-05	0.0004
Lipid	Lactosylceramides (LCER)	lactosyl-N-nervonoyl-sphingosine (d18:1/24:1)*	57370		HMDB0004872		0.83	4.1616e-05	0.0004
Amino Acid	Tryptophan Metabolism	6-bromotryptophan	62503			9856996	0.82	7.5754e-05	0.0007
Lipid	Lysophospholipid	2-palmitoleoyl-GPC (16:1)*	47118		HMDB10383	122164832	0.7	7.0801e-05	0.0007
Amino Acid	Glycine, Serine and Threonine Metabolism	threonine	1284	C00188	HMDB0000167	6288	0.87	8.7181e-05	0.0008
Lipid	Lactosylceramides (LCER)	lactosyl-N-palmitoyl-sphingosine (d18:1/16:0)	53010		HMDB0006750	53477895	0.87	9.3663e-05	0.0008
Amino Acid	Leucine, Isoleucine and Valine Metabolism	beta-hydroxyisovalerate	12129		HMDB0000754	69362	1.31	0.0001	0.001
Amino Acid	Creatine Metabolism	creatine	27718	C00300	HMDB0000064	586	1.23	0.0001	0.0011
Lipid	Long Chain Saturated Fatty Acid	nonadecanoate (19:0)	1356	C16535	HMDB0000772	12591	1.21	0.0001	0.0011
Lipid	Diacylglycerol	linoleoyl-docosahexaenoyl-glycerol (18:2/22:6) [2]*	54950		HMDB0007266	9543899	1.79	0.0001	0.0011
Amino Acid	Lactoyl Amino Acid	N-lactoyl phenylalanine	64881				1.39	0.0002	0.0012
Lipid	Diacylglycerol	oleoyl-arachidonoyl-glycerol (18:1/20:4) [2]*	54961		HMDB0007228	9543786	1.4	0.0001	0.0012
Amino Acid	Methionine, Cysteine, SAM and Taurine Metabolism	N-acetyltaurine	48187		HMDB0240253	159864	0.75	0.0002	0.0013
Lipid	Long Chain Saturated Fatty Acid	palmitate (16:0)	1336	C00249	HMDB0000220	985	1.17	0.0002	0.0013
Lipid	Long Chain Saturated Fatty Acid	arachidate (20:0)	1118	C06425	HMDB0002212	10467	1.27	0.0002	0.0013
Lipid	Long Chain Monounsaturated Fatty Acid	myristoleate (14:1n5)	32418	C08322	HMDB0002000	5281119	0.72	0.0002	0.0013
Lipid	Fatty Acid Metabolism (Acyl Carnitine, Polyunsaturated)	dihomo-linolenoylcarnitine (C20:3n3 or 6)*	57521				0.8	0.0002	0.0013
Lipid	Diacylglycerol	linoleoyl-docosahexaenoyl-glycerol (18:2/22:6) [1]*	54949		HMDB0007266	9543899	1.48	0.0002	0.0013
Xenobiotics	Benzoate Metabolism	hippurate	15753	C01586	HMDB0000714	464	1.68	0.0002	0.0013
Amino Acid	Lysine Metabolism	N,N,N-trimethyl-5-aminovalerate	57687			14274897	1.28	0.0002	0.0014
Lipid	Monoacylglycerol	1-linoleoylglycerol (18:2)	27447		HMDB0011568	5283469	1.69	0.0002	0.0014
Lipid	Long Chain Polyunsaturated Fatty Acid (n3 and n6)	adrenate (22:4n6)	32980	C16527	HMDB0002226	5497181;5282844	1.32	0.0002	0.0015
Amino Acid	Lactoyl Amino Acid	N-lactoyl leucine	64880				1.49	0.0002	0.0016
Lipid	Diacylglycerol	oleoyl-arachidonoyl-glycerol (18:1/20:4) [1]*	54960		HMDB0007228	9543786	1.32	0.0002	0.0016
Lipid	Androgenic Steroids	11-ketoetiocholanolone glucuronide	47135				2.25	0.0002	0.0016
Amino Acid	Lysine Metabolism	6-oxopiperidine-2-carboxylate	43231		HMDB0061705	3014237	1.36	0.0003	0.0017
Lipid	Plasmalogen	1-(1-enyl-palmitoyl)-2-linoleoyl-GPC (P-16:0/18:2)*	52682		HMDB0011211	24779386	0.88	0.0003	0.0018
Amino Acid	Tyrosine Metabolism	N-acetyltyrosine	32390		HMDB0000866	68310	0.85	0.0003	0.0019
Amino Acid	Leucine, Isoleucine and Valine Metabolism	valine	1649	C00183	HMDB0000883	6287	1.13	0.0003	0.0019
Lipid	Long Chain Polyunsaturated Fatty Acid (n3 and n6)	docosapentaenoate (n3 DPA; 22:5n3)	32504	C16513	HMDB0001976 HMDB0006528	6441454	1.42	0.0003	0.0019
Lipid	Androgenic Steroids	11beta-hydroxyandrosterone glucuronide	63251		HMDB0010351		1.78	0.0003	0.0019
Lipid	Androgenic Steroids	11beta-hydroxyetiocholanolone glucuronide*	64418				2.68	0.0003	0.002
Xenobiotics	Food Component/Plant	fucitol	38313			445724	1.46	0.0003	0.002
Amino Acid	Creatine Metabolism	guanidinoacetate	43802	C00581	HMDB0000128	763	0.87	0.0005	0.0027
Lipid	Monoacylglycerol	1-eicosapentaenoylglycerol (20:5)*	53220		HMDB11580	53480988	1.8	0.0005	0.0027
Amino Acid	Lysine Metabolism	2-aminoadipate	6146	C00956	HMDB0000510	92136	1.22	0.0005	0.0028
Lipid	Fatty Acid Metabolism (Acyl Carnitine, Dicarboxylate)	octadecanedioylcarnitine (C18-DC)*	61867				1.29	0.0005	0.0028
Lipid	Fatty Acid, Dicarboxylate	octadecanedioate (C18-DC)	36754		HMDB0000782	70095	1.23	0.0005	0.0029
Lipid	Fatty Acid, Dicarboxylate	heptenedioate (C7:1-DC)*	61866				1.79	0.0005	0.003
Xenobiotics	Food Component/Plant	ferulic acid 4-sulfate	47114		HMDB0029200	6305574	3.72	0.0006	0.0031
Energy	TCA Cycle	malate	1303	C00497 C00149 C00711	HMDB0000744 HMDB0031518 HMDB0000156	525	1.22	0.0006	0.0033
Cofactors and Vitamins	Hemoglobin and Porphyrin Metabolism	L-urobilin	40173	C05793	HMDB0240259	5280818	2.03	0.0006	0.0033
Lipid	Plasmalogen	1-(1-enyl-stearoyl)-2-oleoyl-GPE (P-18:0/18:1)	52614		HMDB0011375	42607457	1.35	0.0007	0.0036
Lipid	Fatty Acid, Monohydroxy	3-hydroxysebacate	31943		HMDB0000350	3017884	1.55	0.0008	0.0039
Cofactors and Vitamins	Tocopherol Metabolism	alpha-CEHC sulfate	47666				2	0.0008	0.0039
Lipid	Phosphatidylethanolamine (PE)	1-oleoyl-2-arachidonoyl-GPE (18:1/20:4)*	55041		HMDB0009069	348281223	1.62	0.0008	0.004
Lipid	Androgenic Steroids	androstenediol (3beta,17beta) disulfate (1)	37202	C04295	HMDB0240313	87120982	1.65	0.0008	0.004
Xenobiotics	Benzoate Metabolism	3-hydroxyhippurate sulfate	62530			186339	3.5	0.0009	0.0043
Partially Characterized Molecules	Partially Characterized Molecules	glycine conjugate of C10H14O2 (1)*	62146				1.69	0.0009	0.0043
Amino Acid	Leucine, Isoleucine and Valine Metabolism	beta-hydroxyisovaleroylcarnitine	35433				1.24	0.0009	0.0044
Lipid	Fatty Acid, Monohydroxy	3-hydroxyhexanoate	53230		HMDB0061652 HMDB0010718	151492	1.26	0.001	0.005
Amino Acid	Urea cycle; Arginine and Proline Metabolism	citrulline	2132	C00327	HMDB0000904	9750	0.91	0.0011	0.0051
Lipid	Corticosteroids	tetrahydrocortisol glucuronide	64411				1.47	0.0011	0.0051
Energy	TCA Cycle	aconitate [cis or trans]	46173	C02341 C004174	HMDB0000958 HMDB000072	643757;444212	1.14	0.0011	0.0052
Lipid	Androgenic Steroids	androstenediol (3beta,17beta) monosulfate (1)	37211		HMDB0240429	13847309;129670631	1.51	0.0011	0.0052
Carbohydrate	Pentose Metabolism	ribitol	15772	C00532 C01904 C00474 C00379	HMDB0002917 HMDB0000508 HMDB0001851 HMDB0000568	6912	1.13	0.0012	0.0054
Lipid	Long Chain Polyunsaturated Fatty Acid (n3 and n6)	docosadienoate (22:2n6)	32415	C16533	HMDB0061714	5282807	1.21	0.0012	0.0054
Lipid	Fatty Acid, Dicarboxylate	octadecadienedioate (C18:2-DC)*	61860				1.39	0.0012	0.0054
Lipid	Fatty Acid Metabolism (Acyl Carnitine, Dicarboxylate)	octadecenedioylcarnitine (C18:1-DC)*	61865				1.3	0.0012	0.0054
Lipid	Fatty Acid, Monohydroxy	2-hydroxystearate	17945	C03045 C03042	HMDB0062549	69417;439885;439887	1.17	0.0012	0.0054
Amino Acid	Tyrosine Metabolism	tyrosine	1299	C00082	HMDB0000158	6057	0.89	0.0013	0.0056
Amino Acid	Tyrosine Metabolism	dopamine 4-sulfate	48406	C13691	HMDB0004148	68517194	1.56	0.0013	0.0056
Amino Acid	Methionine, Cysteine, SAM and Taurine Metabolism	cystine	56	C00491	HMDB0000192	67678	1.59	0.0013	0.0056
Amino Acid	Urea cycle; Arginine and Proline Metabolism	3-amino-2-piperidone	62853		HMDB0000323	5200225	0.82	0.0013	0.0056
Amino Acid	Polyamine Metabolism	N-acetylputrescine	37496	C02714	HMDB0002064	122356	1.27	0.0013	0.0056
Lipid	Diacylglycerol	linoleoyl-linoleoyl-glycerol (18:2/18:2) [1]*	54968		HMDB0007248	9543729	1.35	0.0013	0.0056
Cofactors and Vitamins	Tocopherol Metabolism	gamma-tocopherol/beta-tocopherol	52473	C14152 C02483	HMDB0006335 HMDB0001492		1.94	0.0014	0.0059
Xenobiotics	Food Component/Plant	furaneol sulfate	54795			59815364	3.16	0.0014	0.006
Lipid	Lysophospholipid	1-palmitoyl-GPI (16:0)	35305		HMDB0061695	71296207	0.66	0.0015	0.0062
Carbohydrate	Pentose Metabolism	ribonate	27731	C01685	HMDB0000867	5460677	1.24	0.0015	0.0063
Lipid	Phosphatidylcholine (PC)	1-palmitoyl-2-palmitoleoyl-GPC (16:0/16:1)*	52470		HMDB0007969	6443788	0.83	0.0016	0.0065
Xenobiotics	Drug - Metabolic	glyburide	63916	D00336 C07022	HMDB0015151	3488	3.02	0.0017	0.0067
Carbohydrate	Pentose Metabolism	xylose	15581	C00181	HMDB0000098	135191	1.28	0.0017	0.0068
Lipid	Long Chain Saturated Fatty Acid	pentadecanoate (15:0)	1361	C16537	HMDB0000826	13849	1.15	0.0017	0.0068
Lipid	Long Chain Monounsaturated Fatty Acid	eicosenoate (20:1)	33587	C16526	HMDB0002231 HMDB0062436	5282769;5282768;94159	1.35	0.002	0.0078
Lipid	Fatty Acid, Dicarboxylate	maleate	20676	C01384	HMDB0000176	444266	1.15	0.0022	0.0086
Lipid	Phosphatidylcholine (PC)	1-stearoyl-2-oleoyl-GPC (18:0/18:1)	52438		HMDB0008038	24778825	0.9	0.0022	0.0086
Lipid	Phosphatidylethanolamine (PE)	1-stearoyl-2-docosahexaenoyl-GPE (18:0/22:6)*	52466		HMDB0009012	9546798	1.32	0.0023	0.0086
Lipid	Fatty Acid, Dihydroxy	2S,3R-dihydroxybutyrate	62950		HMDB0002453	10964471	1.44	0.0023	0.0087
Lipid	Carnitine Metabolism	deoxycarnitine	36747	C01181	HMDB0001161	22620	0.87	0.0024	0.0089
Lipid	Fatty Acid, Branched	(16 or 17)-methylstearate (a19:0 or i19:0)	38296		HMDB0037397	3083779	1.18	0.0025	0.0091
Lipid	Fatty Acid, Dicarboxylate	hydroxy-CMPF*	62277				0.84	0.0025	0.0091
Lipid	Sphingomyelins	sphingomyelin (d18:1/20:1, d18:2/20:0)*	48491		HMDB0240610 HMDB0240632		0.9	0.0025	0.0091
Amino Acid	Lysine Metabolism	pipecolate	1444		HMDB0000070		1.32	0.0026	0.0094
Lipid	Phospholipid Metabolism	trimethylamine N-oxide	40406	C01104	HMDB0000925	1145	1.42	0.0027	0.0096
Lipid	Monoacylglycerol	2-linoleoylglycerol (18:2)	32506		HMDB0011538	5365676	1.56	0.0027	0.0096
Xenobiotics	Food Component/Plant	erythritol	20699	C00503	HMDB0002994	222285	1.29	0.0027	0.0096
Lipid	Fatty Acid Metabolism (Acyl Glycine)	cis-3,4-methyleneheptanoylglycine	64386				1.8	0.003	0.0105
Lipid	Fatty Acid Metabolism (also BCAA Metabolism)	butyrylglycine	31850		HMDB0000808	88412	0.76	0.003	0.0106
Lipid	Diacylglycerol	palmitoyl-linoleoyl-glycerol (16:0/18:2) [1]*	52633		HMDB0007103	9543695	1.29	0.0031	0.0106
Lipid	Sphingomyelins	sphingomyelin (d18:1/20:2, d18:2/20:1, d16:1/22:2)*	57481				0.8	0.003	0.0106
Lipid	Long Chain Polyunsaturated Fatty Acid (n3 and n6)	dihomo-linoleate (20:2n6)	17805	C16525	HMDB0005060	6439848	1.24	0.0031	0.0108
Lipid	Fatty Acid Metabolism (Acyl Carnitine, Medium Chain)	cis-3,4-methyleneheptanoylcarnitine	64389				1.5	0.0032	0.0108
Peptide	Acetylated Peptides	phenylacetylcarnitine	48425			101724840	1.56	0.0033	0.0113
Peptide	Acetylated Peptides	phenylacetylglutamine	35126	C04148	HMDB0006344	92258	1.42	0.0034	0.0114
Lipid	Fatty Acid, Dicarboxylate	tetradecadienedioate (C14:2-DC)*	62918			86018718	0.69	0.0034	0.0114
Lipid	Plasmalogen	1-(1-enyl-palmitoyl)-2-oleoyl-GPE (P-16:0/18:1)*	52477		HMDB0011342	52925128	1.27	0.0034	0.0114
Amino Acid	Urea cycle; Arginine and Proline Metabolism	urea	1670	C00086	HMDB0000294	1176	1.26	0.0036	0.0115
Lipid	Fatty Acid Metabolism (Acyl Carnitine, Polyunsaturated)	arachidonoylcarnitine (C20:4)	57518		HMDB0006455	136212424	0.8	0.0035	0.0115
Lipid	Diacylglycerol	palmitoyl-arachidonoyl-glycerol (16:0/20:4) [2]*	54958		HMDB0007112	9543736	1.46	0.0035	0.0115
Lipid	Sphingomyelins	sphingomyelin (d18:2/24:2)*	57479		HMDB0240644		0.86	0.0036	0.0115
Xenobiotics	Chemical	EDTA	22163	C00284	HMDB0015109	6049	0.93	0.0037	0.0118
Carbohydrate	Aminosugar Metabolism	erythronate*	42420		HMDB0000613	2781043	1.17	0.0038	0.012
Lipid	Long Chain Monounsaturated Fatty Acid	palmitoleate (16:1n7)	33447	C08362	HMDB0003229	445638	0.78	0.0038	0.012
Lipid	Monoacylglycerol	1-linolenoylglycerol (18:3)	34393		HMDB0011569	53480978	1.52	0.0038	0.012
Xenobiotics	Bacterial/Fungal	N-methylpipecolate	47101			11286529	1.46	0.0038	0.012
Lipid	Dihydroceramides	N-palmitoyl-sphinganine (d18:0/16:0)	52604		HMDB11760	5283572	1.18	0.004	0.0125
Amino Acid	Tyrosine Metabolism	gentisate	18280	C00628	HMDB0000152	3469	1.65	0.0042	0.0129
Amino Acid	Urea cycle; Arginine and Proline Metabolism	ornithine	1493	C00077	HMDB0000214	6262	0.83	0.0043	0.0132
Amino Acid	Urea cycle; Arginine and Proline Metabolism	N-delta-acetylornithine	43249	C00437	HMDB0003357	9920500	1.28	0.0044	0.0132
Lipid	Dihydroceramides	N-stearoyl-sphinganine (d18:0/18:0)*	1759		HMDB0011761	5283573	1.45	0.0044	0.0132
Lipid	Sphingosines	sphingosine 1-phosphate	34445	C06124	HMDB0000277	5283560	0.89	0.0044	0.0132
Xenobiotics	Drug - Metabolic	ketopioglitazone	43579			5201446	9.15	0.0043	0.0132
Xenobiotics	Drug - Metabolic	hydroxypioglitazone (M-IV)	43580			4147757	4.47	0.0046	0.0136
Lipid	Sphingomyelins	sphingomyelin (d18:1/22:2, d18:2/22:1, d16:1/24:2)*	57477		HMDB0240672 HMDB0240670 HMDB0240669		0.87	0.0047	0.0138
Amino Acid	Leucine, Isoleucine and Valine Metabolism	isoleucine	1125	C16424 C00407 C06418	HMDB0000172	6306	1.06	0.0048	0.0139
Xenobiotics	Food Component/Plant	cinnamoylglycine	38637		HMDB0011621	709625	1.58	0.0047	0.0139
Lipid	Lysophospholipid	1-lignoceroyl-GPC (24:0)	49617		HMDB0010405	24779481	0.87	0.0048	0.014
Xenobiotics	Food Component/Plant	2,8-quinolinediol sulfate	48691		HMDB0240658		2.41	0.0049	0.014
Lipid	Secondary Bile Acid Metabolism	lithocholate sulfate (1)	62526			451489	1.41	0.005	0.0144
Lipid	Long Chain Monounsaturated Fatty Acid	erucate (22:1n9)	1552	C08316	HMDB0002068	8216;5281116	2.15	0.0051	0.0146
Lipid	Monoacylglycerol	2-oleoylglycerol (18:1)	21232		HMDB0011537	5319879	1.52	0.0052	0.0146
Amino Acid	Glutamate Metabolism	carboxyethyl-GABA	40007		HMDB0002201	2572	1.16	0.0053	0.0148
Nucleotide	Pyrimidine Metabolism, Uracil containing	N-acetyl-beta-alanine	37432	C01073	HMDB0061880	76406	1.17	0.0053	0.0148
Lipid	Fatty Acid Metabolism (Acyl Carnitine, Hydroxy)	3-hydroxyoleoylcarnitine	61840			129637446	1.36	0.0054	0.0149
Lipid	Phosphatidylethanolamine (PE)	1-palmitoyl-2-docosahexaenoyl-GPE (16:0/22:6)*	52465		HMDB0008946	9546799	1.42	0.0055	0.0151
Lipid	Sphingomyelins	sphingomyelin (d18:2/24:1, d18:1/24:2)*	52437		HMDB0240636 HMDB0240615	85336023	0.91	0.0057	0.0158
Carbohydrate	Glycolysis, Gluconeogenesis, and Pyruvate Metabolism	3-phosphoglycerate	1414	C00597	HMDB0000807	724	0.83	0.0066	0.0179
Lipid	Phosphatidylcholine (PC)	1-palmitoyl-2-docosahexaenoyl-GPC (16:0/22:6)	52610		HMDB0007991	6441886	1.1	0.0065	0.0179
Lipid	Endocannabinoid	N-stearoylserine*	61822				0.8	0.0068	0.0183
Lipid	Phosphatidylethanolamine (PE)	1-palmitoyl-2-linoleoyl-GPE (16:0/18:2)	42449		HMDB0005322	9546747	1.45	0.0069	0.0184
Xenobiotics	Drug - Metabolic	pioglitazone	33139	DG00117 D08378 C07675	HMDB0015264	4829	31.88	0.0068	0.0184
Lipid	Primary Bile Acid Metabolism	glyco-beta-muricholate**	62066				0.8	0.0069	0.0185
Lipid	Fatty Acid Metabolism (Acyl Carnitine, Short Chain)	acetylcarnitine (C2)	32198	C02571	HMDB0000201	7045767	1.14	0.0071	0.0186
Lipid	Plasmalogen	1-(1-enyl-stearoyl)-2-linoleoyl-GPE (P-18:0/18:2)*	52748		HMDB0011376		1.32	0.0071	0.0186
Cofactors and Vitamins	Tocopherol Metabolism	delta-CEHC	62287			35027084	1.43	0.0071	0.0186
Amino Acid	Methionine, Cysteine, SAM and Taurine Metabolism	alpha-ketobutyrate	4968	C00109	HMDB0000005	58	1.47	0.0073	0.019
Lipid	Endocannabinoid	N-stearoyltaurine	39730			168274	1.2	0.0076	0.0197
Peptide	Dipeptide	phenylalanylalanine	41374		HMDB0028988	5488196	0.44	0.0077	0.0198
Lipid	Fatty Acid, Monohydroxy	5-hydroxyhexanoate	31938		HMDB0000525 HMDB0000409	170748	1.36	0.0077	0.0198
Lipid	Medium Chain Fatty Acid	laurate (12:0)	1645	C02679	HMDB0000638	3893	0.66	0.0079	0.02
Cofactors and Vitamins	Tocopherol Metabolism	gamma-CEHC	44876		HMDB0001931	133098	1.44	0.0079	0.02
Lipid	Fatty Acid Metabolism (Acyl Carnitine, Monounsaturated)	5-dodecenoylcarnitine (C12:1)	61769		HMDB13326	91825571	0.76	0.008	0.0201
Lipid	Monoacylglycerol	1-dihomo-linolenylglycerol (20:3)	48341		HMDB0011577		1.35	0.0083	0.0207
Xenobiotics	Benzoate Metabolism	3-phenylpropionate (hydrocinnamate)	15749	C05629	HMDB0000764	107	1.38	0.0083	0.0207
Lipid	Phosphatidylcholine (PC)	1-palmitoyl-2-arachidonoyl-GPC (16:0/20:4n6)	52462	C05208	HMDB0007982	10747814	1.09	0.0085	0.0209
Xenobiotics	Benzoate Metabolism	3-(3-hydroxyphenyl)propionate sulfate	45415		HMDB0094710	187488	2.1	0.0084	0.0209
Lipid	Secondary Bile Acid Metabolism	deoxycholic acid 12-sulfate*	63688				1.45	0.0087	0.0214
Lipid	Long Chain Polyunsaturated Fatty Acid (n3 and n6)	linoleate (18:2n6)	1105	C01595	HMDB0000673 HMDB0006270	5280450	1.22	0.0088	0.0216
Xenobiotics	Chemical	perfluorooctanoate (PFOA)	62071		HMDB0059587	9554	0.73	0.0091	0.0221
Xenobiotics	Drug - Cardiovascular	4-hydroxycoumarin	37445	C20414		54682930	1.51	0.0091	0.0222
Xenobiotics	Chemical	dimethyl sulfone	43424	C11142	HMDB0004983	6213	1.03	0.0093	0.0224
Amino Acid	Tryptophan Metabolism	serotonin	2342	C00780	HMDB0000259	5202	1.56	0.0099	0.0232
Lipid	Long Chain Polyunsaturated Fatty Acid (n3 and n6)	linolenate [alpha or gamma; (18:3n3 or 6)]	34035	C06426 C06427	HMDB0001388 HMDB0003073	5280933;5280934	1.34	0.0098	0.0232
Lipid	Fatty Acid Metabolism (Acyl Carnitine, Monounsaturated)	palmitoleoylcarnitine (C16:1)*	53223		HMDB0013207	71464547	0.87	0.0097	0.0232
Lipid	Secondary Bile Acid Metabolism	taurodeoxycholate	12261	C05463	HMDB0000896	2733768	2.43	0.0097	0.0232
Xenobiotics	Food Component/Plant	4-vinylguaiacol sulfate	48442		HMDB0127980	53803570	4.06	0.0099	0.0232
Xenobiotics	Food Component/Plant	syringol sulfate	48454				2.71	0.0099	0.0232
Peptide	Fibrinogen Cleavage Peptide	fibrinopeptide A (2-15)**	62809			25078015	0.53	0.01	0.0233
Amino Acid	Histidine Metabolism	histidine	59	C00135	HMDB0000177	6274	0.93	0.0102	0.0236
Lipid	Sphingomyelins	sphingomyelin (d18:2/21:0, d16:2/23:0)*	57480		HMDB0240676		0.88	0.0102	0.0236
Amino Acid	Urea cycle; Arginine and Proline Metabolism	2-oxoarginine*	55072	C03771	HMDB0004225	558	1.31	0.0105	0.0242
Lipid	Long Chain Polyunsaturated Fatty Acid (n3 and n6)	docosahexaenoate (DHA; 22:6n3)	44675	C06429	HMDB0002183	445580	1.24	0.0108	0.0247
Lipid	Fatty Acid, Monohydroxy	3-hydroxyoctanoate	22001	C20793	HMDB0001954	26613	1.23	0.0108	0.0247
Lipid	Plasmalogen	1-(1-enyl-palmitoyl)-2-linoleoyl-GPE (P-16:0/18:2)*	52677		HMDB0011343	52925127	1.34	0.0111	0.0252
Lipid	Plasmalogen	1-(1-enyl-palmitoyl)-2-palmitoyl-GPC (P-16:0/16:0)*	52716		HMDB0011206	11146967	0.93	0.0115	0.026
Xenobiotics	Drug - Metabolic	gliclazide	64330				672.82	0.0116	0.026
Lipid	Secondary Bile Acid Metabolism	glycolithocholate	31912	C15557	HMDB0000698	115245	1.49	0.0118	0.0264
Lipid	Diacylglycerol	palmitoyl-docosahexaenoyl-glycerol (16:0/22:6) [1]*	57373		HMDB0007121	9543827	1.3	0.0123	0.0271
Lipid	Dihydrosphingomyelins	myristoyl dihydrosphingomyelin (d18:0/14:0)*	57365		HMDB0012085	44260138	0.85	0.0122	0.0271
Xenobiotics	Drug - Analgesics, Anesthetics	ibuprofen	17799	C01588	HMDB0001925	3672	0.66	0.0122	0.0271
Lipid	Hexosylceramides (HCER)	glycosyl-N-palmitoyl-sphingosine (d18:1/16:0)	53013				0.92	0.0133	0.0292
Lipid	Ceramides	N-stearoyl-sphingosine (d18:1/18:0)*	54979		HMDB0004950	5283565	1.16	0.0138	0.0302
Lipid	Fatty Acid, Dicarboxylate	3-methyladipate	36749		HMDB0000555	12292	1.72	0.014	0.0304
Lipid	Fatty Acid Metabolism (Acyl Carnitine, Hydroxy)	3-hydroxyhexanoylcarnitine (1)	62557				1.3	0.0141	0.0304
Carbohydrate	Pentose Metabolism	arabonate/xylonate	48255	C00502 C05411	HMDB0000539	122045;6602431	1.36	0.0145	0.0312
Partially Characterized Molecules	Partially Characterized Molecules	bilirubin degradation product, C17H18N2O4 (3)**	64408				1.51	0.0147	0.0315
Peptide	Gamma-glutamyl Amino Acid	gamma-glutamylisoleucine*	34456		HMDB0011170	22885096	0.81	0.0149	0.0316
Lipid	Fatty Acid, Dicarboxylate	3-carboxy-4-methyl-5-pentyl-2-furanpropionate (3-CMPFP)**	61871		HMDB0061643	194501	1.19	0.0149	0.0316
Xenobiotics	Benzoate Metabolism	4-allylcatechol sulfate	63597				1.21	0.0149	0.0316
Partially Characterized Molecules	Partially Characterized Molecules	metabolonic lactone sulfate	63153				1.22	0.015	0.0316
Amino Acid	Alanine and Aspartate Metabolism	asparagine	512	C00152	HMDB0000168	6267	0.9	0.0153	0.0319
Lipid	Phosphatidylethanolamine (PE)	1-palmitoyl-2-arachidonoyl-GPE (16:0/20:4)*	52464	C05210	HMDB0005323	9546800	1.38	0.0152	0.0319
Lipid	Phosphatidylinositol (PI)	1-palmitoyl-2-oleoyl-GPI (16:0/18:1)*	52669		HMDB0009783	71296232	0.88	0.0153	0.0319
Lipid	Phosphatidylethanolamine (PE)	1-oleoyl-2-linoleoyl-GPE (18:1/18:2)*	52687		HMDB0005349	9546753	1.62	0.0155	0.032
Cofactors and Vitamins	Vitamin A Metabolism	carotene diol (1)	57635				1.28	0.0155	0.032
Amino Acid	Leucine, Isoleucine and Valine Metabolism	isobutyrylcarnitine (C4)	33441		HMDB0000736	168379	1.25	0.0162	0.0329
Peptide	Fibrinogen Cleavage Peptide	fibrinopeptide A (5-16)*	62148				0.74	0.0162	0.0329
Lipid	Sphingomyelins	sphingomyelin (d17:2/16:0, d18:2/15:0)*	57483		HMDB0240677		0.89	0.016	0.0329
Lipid	Mevalonate Metabolism	3-hydroxy-3-methylglutarate	531	C03761	HMDB0000355	1662;5459993	1.25	0.0161	0.0329
Partially Characterized Molecules	Partially Characterized Molecules	glutamine conjugate of C6H10O2 (1)*	63657				1.64	0.0163	0.0329
Lipid	Fatty Acid, Dicarboxylate	decadienedioic acid (C10:2-DC)**	63685			17789717	0.86	0.0168	0.0337
Lipid	Fatty Acid Metabolism (Acyl Glycine)	picolinoylglycine	63057		HMDB0059766	11788622	1.33	0.0168	0.0337
Peptide	Dipeptide	valylglycine	40475		HMDB0029127	136487	0.58	0.0171	0.0341
Amino Acid	Histidine Metabolism	imidazole propionate	40730		HMDB0002271	70630	1.28	0.0174	0.0345
Amino Acid	Histidine Metabolism	formiminoglutamate	43493	C00439	HMDB0000854	439233	1.31	0.0184	0.0364
Lipid	Pregnenolone Steroids	21-hydroxypregnenolone disulfate	46115			134595	1.16	0.0184	0.0364
Peptide	Fibrinogen Cleavage Peptide	fibrinopeptide A (3-16)**	62811			25078015	0.44	0.0188	0.0369
Lipid	Lysophospholipid	1-stearoyl-GPI (18:0)	19324		HMDB0240261	71581135;42607495	0.77	0.0191	0.0373
Lipid	Diacylglycerol	palmitoyl-arachidonoyl-glycerol (16:0/20:4) [1]*	54957		HMDB0007112	9543736	1.27	0.0192	0.0375
Lipid	Corticosteroids	cortisone	1769	C00762	HMDB0002802	222786	1.15	0.0194	0.0375
Lipid	Secondary Bile Acid Metabolism	hyocholate	34093	C17649	HMDB0000760	92805	0.68	0.0193	0.0375
Lipid	Lysophospholipid	1-palmitoyl-GPC (16:0)	33955	C04102	HMDB0010382	86554	0.94	0.0195	0.0376
Cofactors and Vitamins	Vitamin A Metabolism	carotene diol (2)	57636				1.3	0.0203	0.039
Lipid	Fatty Acid, Branched	cis-3,4-methyleneheptanoate	64390				1.4	0.0205	0.0392
Nucleotide	Pyrimidine Metabolism, Uracil containing	uracil	605	C00106	HMDB0000300	1174	1.16	0.0207	0.0393
Cofactors and Vitamins	Ascorbate and Aldarate Metabolism	ascorbic acid 3-sulfate*	63687			11425365	1.48	0.0207	0.0393
Carbohydrate	Glycogen Metabolism	maltose	15586	C00208	HMDB0000163	10991489	1.31	0.021	0.0394
Xenobiotics	Chemical	6-hydroxyindole sulfate	48698		HMDB0000682	122198196	1.41	0.0209	0.0394
Amino Acid	Histidine Metabolism	hydantoin-5-propionate	40473	C05565	HMDB0001212	782	1.6	0.0213	0.0397
Energy	TCA Cycle	citraconate/glutaconate	47076	C02226 C02214	HMDB0000620 HMDB0000634	643798;5280498	0.85	0.0213	0.0397
Lipid	Lysophospholipid	1-linoleoyl-GPI (18:2)*	36594		HMDB0240597	11124828	1.16	0.0214	0.0397
Nucleotide	Pyrimidine Metabolism, Thymine containing	5,6-dihydrothymine	1418	C00906	HMDB0000079	93556	0.91	0.0216	0.0401
Amino Acid	Leucine, Isoleucine and Valine Metabolism	3-methyl-2-oxobutyrate	44526	C00141	HMDB0000019	49	1.32	0.0219	0.0403
Lipid	Fatty Acid Metabolism (Acyl Carnitine, Polyunsaturated)	dihomo-linoleoylcarnitine (C20:2)*	57520				0.88	0.0218	0.0403
Amino Acid	Leucine, Isoleucine and Valine Metabolism	leucine	60	C00123	HMDB0000687	6106	1.07	0.0223	0.0408
Cofactors and Vitamins	Tocopherol Metabolism	alpha-tocopherol	1561	C02477	HMDB0001893	86472	1.41	0.0223	0.0408
Lipid	Plasmalogen	1-(1-enyl-stearoyl)-2-arachidonoyl-GPE (P-18:0/20:4)*	52475		HMDB0005779	9547058	1.25	0.023	0.0417
Lipid	Diacylglycerol	oleoyl-linoleoyl-glycerol (18:1/18:2) [1]	46798		HMDB0007219	14275396	1.2	0.023	0.0417
Lipid	Fatty Acid, Monohydroxy	8-hydroxyoctanoate	21239		HMDB0061914	69820	0.73	0.0233	0.042
Partially Characterized Molecules	Partially Characterized Molecules	bilirubin degradation product, C16H18N2O5 (2)**	64404				1.27	0.024	0.0431
Peptide	Dipeptide	threonylphenylalanine	31530		HMDB0029068	7010580	0.65	0.0243	0.0434
Lipid	Long Chain Monounsaturated Fatty Acid	10-nonadecenoate (19:1n9)	33972		HMDB0013622	5312513	1.17	0.0243	0.0434
Cofactors and Vitamins	Vitamin A Metabolism	retinol (vitamin A)	1806	C00473	HMDB0000305	445354	1.45	0.0244	0.0434
Amino Acid	Tryptophan Metabolism	8-methoxykynurenate	62955	C05830	HMDB0060426	76230	1.59	0.0246	0.0436
Amino Acid	Leucine, Isoleucine and Valine Metabolism	methylsuccinate	15745		HMDB0001844	10349	1.31	0.025	0.0436
Carbohydrate	Aminosugar Metabolism	glucuronate	15443	C16245	HMDB0000127	441478;94715;23677976;65041;444791	1.5	0.0248	0.0436
Lipid	Phosphatidylinositol (PI)	1-stearoyl-2-oleoyl-GPI (18:0/18:1)*	52726		HMDB0240667		0.88	0.0251	0.0436
Lipid	Lysophospholipid	1-oleoyl-GPI (18:1)	36602		HMDB0061693	86289645	0.85	0.0249	0.0436
Xenobiotics	Tobacco Metabolite	cotinine	553		HMDB0001046	408	8.95	0.025	0.0436
Lipid	Lysophospholipid	1-linoleoyl-GPA (18:2)*	52690		HMDB0007856		1.22	0.0256	0.0443
Xenobiotics	Chemical	2,4-di-tert-butylphenol	64328				1.26	0.0257	0.0443
Partially Characterized Molecules	Partially Characterized Molecules	glutamine conjugate of C7H12O2*	63658				2.3	0.0259	0.0445
Lipid	Diacylglycerol	palmitoyl-docosahexaenoyl-glycerol (16:0/22:6) [2]*	57374		HMDB0007121	9543827	1.43	0.0263	0.045
Carbohydrate	Aminosugar Metabolism	N-acetylneuraminate	32377	C00270	HMDB0000230	439197	1.15	0.0265	0.0453
Peptide	Gamma-glutamyl Amino Acid	gamma-glutamylphenylalanine	33422		HMDB0000594	111299	0.87	0.0267	0.0454
Amino Acid	Tryptophan Metabolism	5-hydroxyindole sulfate	52914				1.64	0.027	0.0458
Lipid	Long Chain Polyunsaturated Fatty Acid (n3 and n6)	heneicosapentaenoate (21:5n3)	57658			11998573	1.4	0.0271	0.0459
Lipid	Monoacylglycerol	1-oleoylglycerol (18:1)	21184		HMDB0011567	5283468	1.51	0.0276	0.0464
Amino Acid	Methionine, Cysteine, SAM and Taurine Metabolism	taurine	2125	C00245	HMDB0000251	1123	0.9	0.0277	0.0466
Amino Acid	Phenylalanine Metabolism	2-hydroxyphenylacetate	1432	C05852	HMDB0000669	11970	1.34	0.0279	0.0467
Amino Acid	Leucine, Isoleucine and Valine Metabolism	3-methyl-2-oxovalerate	15676	C00671 C06008 C03465	HMDB0000491	440877;439286	1.28	0.0288	0.048
Amino Acid	Histidine Metabolism	N-acetylcarnosine	43488		HMDB0012881	9903482	0.88	0.0294	0.0489
Lipid	Fatty Acid Metabolism (Acyl Carnitine, Medium Chain)	hexanoylcarnitine (C6)	32328		HMDB0000756	6426853	1.22	0.0296	0.049
Xenobiotics	Benzoate Metabolism	3-(4-hydroxyphenyl)propionate	39587	C01744	HMDB0002199	10394	0.78	0.0296	0.049
Peptide	Fibrinogen Cleavage Peptide	fibrinopeptide B (1-11)**	62815			16132131	0.56	0.0301	0.0495
Amino Acid	Leucine, Isoleucine and Valine Metabolism	4-methyl-2-oxopentanoate	22116	C00233	HMDB0000695	70	1.31	0.0307	0.0503
Amino Acid	Phenylalanine Metabolism	phenylacetate	57745	C07086	HMDB0000209	999	1.36	0.031	0.0506
Lipid	Corticosteroids	tetrahydrocortisone glucuronide (5)	64591				1.3	0.0312	0.0508
Peptide	Gamma-glutamyl Amino Acid	gamma-glutamylglutamate	36738	C05282	HMDB0011737	92865	0.75	0.0319	0.0517
Amino Acid	Alanine and Aspartate Metabolism	N-carbamoylalanine	52340			426409	1.3	0.0323	0.0522
Carbohydrate	Glycogen Metabolism	maltotriose	44688	C01835	HMDB0001262	439586	1.53	0.0325	0.0524
Amino Acid	Glutamate Metabolism	N-acetylglutamine	33943	C02716	HMDB0006029	182230	0.97	0.0328	0.0525
Xenobiotics	Food Component/Plant	quinate	18335	C00296	HMDB0003072	6508	1.33	0.0327	0.0525
Xenobiotics	Food Component/Plant	3-formylindole	62863	C08493	HMDB29737	10256	0.84	0.0339	0.0542
Cofactors and Vitamins	Vitamin A Metabolism	carotene diol (3)	57637				1.22	0.0345	0.0548
Partially Characterized Molecules	Partially Characterized Molecules	glutamine_degradant*	46225				0.88	0.0346	0.0548
Amino Acid	Tyrosine Metabolism	N-formylphenylalanine	48433		HMDB0240317	7064571;759256	0.81	0.0352	0.0557
Lipid	Medium Chain Fatty Acid	caproate (6:0)	32489	C01585	HMDB0000535	8892	0.68	0.0354	0.0557
Lipid	Dihydrosphingomyelins	sphingomyelin (d18:0/18:0, d19:0/17:0)*	57473		HMDB0012087	44260130	1.21	0.0359	0.0565
Lipid	Phosphatidylcholine (PC)	1-palmitoyl-2-linoleoyl-GPC (16:0/18:2)	42446		HMDB0007973	5287971	1.04	0.0361	0.0566
Xenobiotics	Drug - Gastrointestinal	cimetidine	42592	C06952 D00295	HMDB0014644	2756	0.91	0.0365	0.057
Amino Acid	Glycine, Serine and Threonine Metabolism	serine	1648	C00065	HMDB0000187	5951	0.95	0.0375	0.0581
Amino Acid	Urea cycle; Arginine and Proline Metabolism	argininate*	57461		HMDB0003148	160437	1.16	0.0374	0.0581
Xenobiotics	Xanthine Metabolism	1-methylxanthine	34389	C16358	HMDB0010738	80220	0.64	0.0379	0.0587
Lipid	Phosphatidylcholine (PC)	1-stearoyl-2-linoleoyl-GPC (18:0/18:2)*	52452		HMDB0008039	6441487	0.96	0.039	0.0601
Lipid	Ceramides	ceramide (d18:1/17:0, d17:1/18:0)*	57434		HMDB0240678 HMDB0240683		1.17	0.0391	0.0601
Lipid	Phosphatidylethanolamine (PE)	1-stearoyl-2-linoleoyl-GPE (18:0/18:2)*	52446		HMDB0008994	9546749	1.34	0.0396	0.0606
Nucleotide	Pyrimidine Metabolism, Uracil containing	5,6-dihydrouridine	61833		HMDB0000497	94312	0.93	0.0399	0.0609
Lipid	Long Chain Monounsaturated Fatty Acid	oleate/vaccenate (18:1)	52285	C01712 C08367 C00712 C21944	HMDB0000207 HMDB0000573 HMDB0003231 HMDB0240219	637517;445639;5281127;5282761	1.15	0.0401	0.0611
Lipid	Fatty Acid, Monohydroxy	2-hydroxyarachidate*	61700			5225199	1.15	0.0408	0.0619
Partially Characterized Molecules	Partially Characterized Molecules	bilirubin degradation product, C17H18N2O4 (2)**	64407				1.36	0.041	0.062
Amino Acid	Tryptophan Metabolism	oxindolylalanine	64568			20977764	0.78	0.0417	0.0628
Lipid	Androgenic Steroids	5alpha-androstan-3beta,17beta-diol disulfate	37190	C12525	HMDB00493	90186325	1.19	0.0436	0.0656
Amino Acid	Polyamine Metabolism	acisoga	43258		HMDB0061384	129397	1.23	0.0439	0.0657
Peptide	Gamma-glutamyl Amino Acid	gamma-glutamyltyrosine	2734		HMDB0011741	94340	0.86	0.0443	0.0662
Lipid	Plasmalogen	1-(1-enyl-palmitoyl)-2-arachidonoyl-GPE (P-16:0/20:4)*	52673		HMDB0011352	52925126	1.23	0.0445	0.0662
Lipid	Lysophospholipid	1-arachidonoyl-GPI (20:4)*	34214		HMDB0061690	121596217	1.14	0.0447	0.0664
Lipid	Endocannabinoid	oleoyl ethanolamide	38102		HMDB0002088	5283454	0.86	0.0452	0.0669
Lipid	Phosphatidylethanolamine (PE)	1-stearoyl-2-arachidonoyl-GPE (18:0/20:4)	52447	C05210	HMDB0009003	5289133	1.27	0.0453	0.0669
Amino Acid	Leucine, Isoleucine and Valine Metabolism	tigloylglycine	1598		HMDB0000959	6441567	1.19	0.0461	0.0679
Amino Acid	Glutamate Metabolism	glutamate	57	C00025 C00217	HMDB0000148	33032	0.89	0.0469	0.0684
Amino Acid	Histidine Metabolism	carnosine	1768	C00386	HMDB0000033	439224	0.67	0.0469	0.0684
Peptide	Dipeptide	leucylglycine	40045		HMDB0028929	79070	0.61	0.0472	0.0684
Lipid	Ceramides	N-palmitoyl-sphingosine (d18:1/16:0)	44877		HMDB0004949	5283564	1.11	0.0471	0.0684
Lipid	Androgenic Steroids	5alpha-androstan-3beta,17beta-diol monosulfate (2)	37192				1.37	0.047	0.0684
Partially Characterized Molecules	Partially Characterized Molecules	glucuronide of C10H18O2 (1)*	61881				1.19	0.0473	0.0684
Lipid	Fatty Acid Metabolism (Acyl Carnitine, Monounsaturated)	nervonoylcarnitine (C24:1)*	57531		HMDB0006509		1.2	0.0476	0.0686
Xenobiotics	Drug - Topical Agents	2,6-dihydroxybenzoic acid	63042		HMDB0013676	9338	1.43	0.0485	0.0697
Amino Acid	Lysine Metabolism	N6-methyllysine	62860	C02728	HMDB0002038	164795	1.12	0.0491	0.0703
Lipid	Fatty Acid Metabolism (Acyl Glycine)	hexanoylglycine	35436		HMDB0000701	99463	0.81	0.0493	0.0704
Lipid	Endocannabinoid	N-oleoylserine	57664			44190514	0.9	0.0496	0.0706
Partially Characterized Molecules	Partially Characterized Molecules	glutamine conjugate of C6H10O2 (2)*	63660				3.01	0.0498	0.0707
Lipid	Fatty Acid Metabolism (also BCAA Metabolism)	butyrylcarnitine (C4)	32412	C02862	HMDB0002013	439829	1.24	0.0501	0.071
Lipid	Secondary Bile Acid Metabolism	glycolithocholate sulfate*	32620	C11301	HMDB0002639	72222	1.21	0.0503	0.071
Lipid	Sterol	cholesterol sulfate	35324	C18043	HMDB00653 HMDB0000653	65076	1.36	0.0507	0.0714
Partially Characterized Molecules	Partially Characterized Molecules	bilirubin degradation product, C16H18N2O5 (4)**	64415				1.3	0.051	0.0716
Amino Acid	Glutamate Metabolism	4-hydroxyglutamate	40499	C03079	HMDB0001344	439902	0.92	0.0518	0.0726
Lipid	Pregnenolone Steroids	pregnenetriol disulfate*	62921				1.1	0.0521	0.0727
Xenobiotics	Food Component/Plant	4-allylphenol sulfate	37181			66633409	1.29	0.0523	0.0727
Amino Acid	Leucine, Isoleucine and Valine Metabolism	3-methylglutaconate	57747		HMDB0000522	1551553	1.22	0.0536	0.0728
Amino Acid	Urea cycle; Arginine and Proline Metabolism	N-acetylcitrulline	48434	C15532 C02851	HMDB0000856	656979	0.93	0.0535	0.0728
Lipid	Long Chain Polyunsaturated Fatty Acid (n3 and n6)	arachidonate (20:4n6)	1110	C00219	HMDB0001043	444899	1.15	0.0539	0.0728
Lipid	Phosphatidylcholine (PC)	1-palmitoyl-2-dihomo-linolenoyl-GPC (16:0/20:3n3 or 6)*	52454				0.95	0.0536	0.0728
Lipid	Glycerolipid Metabolism	glycerol	15122	C00116	HMDB0000131	753	1.16	0.0529	0.0728
Lipid	Diacylglycerol	palmitoyl-linoleoyl-glycerol (16:0/18:2) [2]*	52634		HMDB0007103	131801744	1.21	0.0539	0.0728
Lipid	Androgenic Steroids	androstenediol (3beta,17beta) disulfate (2)	37203		HMDB0240313	87120982	1.19	0.0536	0.0728
Cofactors and Vitamins	Tocopherol Metabolism	delta-CEHC sulfate	62285				1.68	0.0533	0.0728
Xenobiotics	Benzoate Metabolism	3-hydroxyhippurate	39600		HMDB0006116	450268	1.38	0.053	0.0728
Xenobiotics	Food Component/Plant	dihydroferulate	40481		HMDB0062121	14340	1.43	0.0532	0.0728
Xenobiotics	Chemical	3-acetylphenol sulfate	48693				1.69	0.0537	0.0728
Lipid	Phosphatidylethanolamine (PE)	1-stearoyl-2-oleoyl-GPE (18:0/18:1)	42448		HMDB0008993	9546742	1.28	0.0542	0.0729
Lipid	Long Chain Polyunsaturated Fatty Acid (n3 and n6)	nisinate (24:6n3)	57810		HMDB0013025	11792612	1.28	0.0561	0.0749
Lipid	Diacylglycerol	oleoyl-linoleoyl-glycerol (18:1/18:2) [2]	46799		HMDB0007219	71433693	1.16	0.056	0.0749
Cofactors and Vitamins	Vitamin A Metabolism	4-oxo-retinoic acid	39760		HMDB0006285	6437063	1.19	0.0561	0.0749
Lipid	Pregnenolone Steroids	17alpha-hydroxypregnenolone 3-sulfate	37482		HMDB00416	152971	1.26	0.0573	0.0762
Lipid	Fatty Acid Metabolism (Acyl Carnitine, Monounsaturated)	oleoylcarnitine (C18:1)	35160		HMDB0005065	6441392	0.91	0.058	0.0769
Lipid	Sphingomyelins	sphingomyelin (d18:2/16:0, d18:1/16:1)*	42459		HMDB0240613 HMDB0240638		0.94	0.0585	0.0772
Nucleotide	Pyrimidine Metabolism, Uracil containing	3-ureidopropionate	3155	C02642	HMDB0000026	111	0.9	0.0584	0.0772
Lipid	Fatty Acid, Monohydroxy	13-HODE + 9-HODE	37752	C14767 C14762	HMDB0004667 HMDB0004670	5312830;1424;5282947;5282944;5282945	0.64	0.0587	0.0773
Lipid	Fatty Acid Metabolism (Acyl Carnitine, Polyunsaturated)	docosapentaenoylcarnitine (C22:5n3)*	57529			71464594	0.83	0.0592	0.0777
Lipid	Sterol	3beta-hydroxy-5-cholestenoate	54805	C17333	HMDB0012453	165511	0.9	0.0606	0.0787
Lipid	Androgenic Steroids	dehydroepiandrosterone sulfate (DHEA-S)	32425	C04555	HMDB0001032	12594	1.21	0.0605	0.0787
Lipid	Secondary Bile Acid Metabolism	deoxycholate	1114	C04483	HMDB0000626	222528;440355	1.52	0.0604	0.0787
Xenobiotics	Food Component/Plant	4-ethyl-2-methoxyphenol sulfate	64042				1.63	0.0601	0.0787
Lipid	Fatty Acid, Dicarboxylate	docosadioate (C22-DC)	39837	C14240		7641	1.18	0.0609	0.0789
Amino Acid	Urea cycle; Arginine and Proline Metabolism	homocitrulline	22138	C02427	HMDB0000679	65072	1.33	0.0623	0.0804
Lipid	Fatty Acid Metabolism (Acyl Choline)	oleoylcholine	53260		HMDB0240596	59040790	0.7	0.063	0.0812
Xenobiotics	Tobacco Metabolite	3-hydroxycotinine glucuronide	43470		HMDB0001204	53477725	1.45	0.0634	0.0814
Lipid	Phosphatidylinositol (PI)	1-palmitoyl-2-arachidonoyl-GPI (16:0/20:4)*	52467		HMDB0009789		0.86	0.0669	0.0857
Lipid	Primary Bile Acid Metabolism	cholic acid glucuronide	62571		HMDB0002577	21252309	1.03	0.0672	0.0859
Lipid	Medium Chain Fatty Acid	caprate (10:0)	1642	C01571	HMDB0000511	2969	0.91	0.0685	0.0871
Lipid	Fatty Acid Metabolism (Acyl Carnitine, Long Chain Saturated)	lignoceroylcarnitine (C24)*	57515		HMDB0240665		1.13	0.0684	0.0871
Amino Acid	Glutathione Metabolism	cysteinylglycine disulfide*	62103		HMDB0000709	22833544	1.12	0.0691	0.0873
Lipid	Androgenic Steroids	androstenediol (3alpha, 17alpha) monosulfate (2)	37207				1.12	0.069	0.0873
Xenobiotics	Benzoate Metabolism	3-(3-hydroxyphenyl)propionate	35635	C11457	HMDB0000375	91	1.13	0.069	0.0873
Cofactors and Vitamins	Nicotinate and Nicotinamide Metabolism	1-methylnicotinamide	27665	C02918	HMDB0000699	457	0.85	0.0701	0.0882
Amino Acid	Urea cycle; Arginine and Proline Metabolism	N2,N5-diacetylornithine	43591		HMDB0240345	65977	1.36	0.0703	0.0883
Amino Acid	Urea cycle; Arginine and Proline Metabolism	homoarginine	22137	C01924	HMDB0000670	9085	0.92	0.0715	0.0895
Lipid	Phosphatidylethanolamine (PE)	1-palmitoyl-2-oleoyl-GPE (16:0/18:1)	19263		HMDB0005320	5283496	1.23	0.0717	0.0895
Lipid	Fatty Acid Metabolism (Acyl Carnitine, Long Chain Saturated)	cerotoylcarnitine (C26)*	57516		HMDB0006347	53477828	1.14	0.0724	0.0901
Partially Characterized Molecules	Partially Characterized Molecules	glucuronide of C10H18O2 (8)*	61888				1.49	0.0734	0.0912
Lipid	Secondary Bile Acid Metabolism	glycoursodeoxycholate	39379		HMDB0000708	12310288	0.96	0.0739	0.0916
Lipid	Diacylglycerol	stearoyl-arachidonoyl-glycerol (18:0/20:4) [1]*	57450	C00165	HMDB0007170	6438587	1.21	0.0753	0.093
Cofactors and Vitamins	Hemoglobin and Porphyrin Metabolism	D-urobilin	40084	C05795	HMDB04161	5280820	2.78	0.0757	0.0933
Amino Acid	Leucine, Isoleucine and Valine Metabolism	2-ketocaprylate	63120		HMDB0013211	67600	1.19	0.0769	0.0943
Lipid	Fatty Acid Metabolism (Acyl Choline)	stearoylcholine*	57464		HMDB0240648	90111	0.62	0.0769	0.0943
Lipid	Fatty Acid, Dicarboxylate	dodecenedioate (C12:1-DC)*	61864		HMDB0000933	5283028	1.08	0.0781	0.0956
Xenobiotics	Food Component/Plant	ergothioneine	37459	C05570	HMDB0003045	5351619	1.41	0.0799	0.0975
Xenobiotics	Drug - Cardiovascular	atenolol	38658	D00235	HMDB0001924	2249	7.73	0.0805	0.0981
Amino Acid	Tryptophan Metabolism	3-indoxyl sulfate	27672		HMDB0000682	10258	1.33	0.0819	0.0991
Energy	TCA Cycle	fumarate	1643	C00122	HMDB0000134	444972	1.26	0.082	0.0991
Partially Characterized Molecules	Partially Characterized Molecules	bilirubin degradation product, C17H20N2O5 (2)**	64406				1.29	0.082	0.0991
Cofactors and Vitamins	Tocopherol Metabolism	gamma-CEHC sulfate	62280				1.68	0.0828	0.0998
Lipid	Endocannabinoid	N-palmitoyltaurine	39835			14504290	1.17	0.0835	0.1002
Partially Characterized Molecules	Partially Characterized Molecules	glucuronide of C14H26O4 (1)*	61876				2.11	0.0835	0.1002
Peptide	Fibrinogen Cleavage Peptide	fibrinopeptide A, phosphono-ser(3)*	57712			132993923	0.4	0.0841	0.1004
Lipid	Lysophospholipid	2-stearoyl-GPE (18:0)*	41220		HMDB0011129	90658453;53480667	1.12	0.0841	0.1004
Amino Acid	Glutamate Metabolism	beta-citrylglutamate	54923	C20775		189741	1.13	0.0852	0.1005
Amino Acid	Tryptophan Metabolism	tryptophan	54	C00078	HMDB0000929	6305	0.95	0.085	0.1005
Amino Acid	Methionine, Cysteine, SAM and Taurine Metabolism	S-methylmethionine	38127	C05319	HMDB0038670	458	0.86	0.0848	0.1005
Amino Acid	Urea cycle; Arginine and Proline Metabolism	N-acetylarginine	33953	C02562	HMDB0004620	67427	0.93	0.0847	0.1005
Lipid	Fatty Acid Metabolism (also BCAA Metabolism)	propionylcarnitine (C3)	32452	C03017	HMDB0000824	107738	1.15	0.0851	0.1005
Cofactors and Vitamins	Vitamin A Metabolism	beta-cryptoxanthin	57591	C08591	HMDB0033844	5281235	1.06	0.0867	0.102
Partially Characterized Molecules	Partially Characterized Molecules	bilirubin degradation product, C16H18N2O5 (1)**	64403				1.34	0.0886	0.104
Amino Acid	Tryptophan Metabolism	indoleacetate	27513	C00954	HMDB0000197	802	1.28	0.0891	0.1044
Lipid	Lysophospholipid	1-linoleoyl-GPC (18:2)	34419	C04100	HMDB0010386	11988421	0.94	0.0898	0.1049
Xenobiotics	Tobacco Metabolite	hydroxycotinine	38661		HMDB0001390	107963	1.53	0.0905	0.1055
Xenobiotics	Benzoate Metabolism	4-hydroxyhippurate	35527		HMDB0013678	151012	1.52	0.0917	0.1067
Lipid	Fatty Acid Metabolism (Acyl Choline)	dihomo-linolenoyl-choline	53262		HMDB0240646		0.78	0.0931	0.1079
Lipid	Corticosteroids	tetrahydrocortisol sulfate (1)	62793				1.43	0.0954	0.1104
Nucleotide	Purine Metabolism, Adenine containing	N1-methyladenosine	15650	C02494	HMDB0003331	27476	1.08	0.096	0.1106
Xenobiotics	Food Component/Plant	ethyl beta-glucopyranoside	64131		HMDB0029968	121667	0.87	0.0961	0.1106
Lipid	Long Chain Polyunsaturated Fatty Acid (n3 and n6)	eicosapentaenoate (EPA; 20:5n3)	18467	C06428	HMDB0001999	446284	1.33	0.0973	0.1118
Energy	TCA Cycle	alpha-ketoglutarate	528	C00026	HMDB0000208	51	1.13	0.0977	0.1119
Amino Acid	Alanine and Aspartate Metabolism	N,N-dimethylalanine	63151			5488191	0.94	0.0996	0.1137
Lipid	Ceramides	N-palmitoyl-heptadecasphingosine (d17:1/16:0)*	57430		HMDB0240685		1.12	0.0996	0.1137
Lipid	Sphingomyelins	sphingomyelin (d18:1/14:0, d16:1/16:0)*	42463		HMDB0012097	11433862	0.94	0.1001	0.1139
Lipid	Long Chain Polyunsaturated Fatty Acid (n3 and n6)	heptadecatrienoate (17:3)*	62383	C16344		16061034	1.21	0.1014	0.1149
Lipid	Monoacylglycerol	1-palmitoylglycerol (16:0)	21127		HMDB0011564	14900	1.32	0.1012	0.1149
Cofactors and Vitamins	Hemoglobin and Porphyrin Metabolism	biliverdin	2137	C00500	HMDB0001008	5280353	1.34	0.1024	0.1157
Partially Characterized Molecules	Partially Characterized Molecules	glucuronide of C10H18O2 (7)*	61887				1.9	0.104	0.1172
Carbohydrate	Fructose, Mannose and Galactose Metabolism	mannitol/sorbitol	46142	C00392 C00794	HMDB0000247 HMDB0000765	6251;5780	0.99	0.1046	0.1176
Cofactors and Vitamins	Hemoglobin and Porphyrin Metabolism	bilirubin (E,E)*	32586		HMDB0240584	129320511	1.58	0.1051	0.1176
Xenobiotics	Chemical	4-chlorobenzoic acid	63988	C02370		6318	0.92	0.105	0.1176
Amino Acid	Creatine Metabolism	creatinine	513	C00791	HMDB0000562	588	0.96	0.1058	0.1182
Lipid	Pregnenolone Steroids	pregnenetriol sulfate*	62922			129671303	1.13	0.1065	0.1184
Xenobiotics	Food Component/Plant	caffeic acid sulfate	53254		HMDB0041708	21668705	1.6	0.1064	0.1184
Lipid	Lysophospholipid	1-linoleoyl-GPG (18:2)*	54885		HMDB0240600		1.13	0.1076	0.1194
Lipid	Endocannabinoid	linoleoyl ethanolamide	52608		HMDB0012252	5283446	1.16	0.1086	0.1202
Peptide	Dipeptide	valylleucine	39994		HMDB0029131	352039	0.67	0.1102	0.1213
Lipid	Diacylglycerol	palmitoleoyl-arachidonoyl-glycerol (16:1/20:4) [2]*	57406				1.23	0.1103	0.1213
Lipid	Androgenic Steroids	androsterone glucuronide	61846	C11135	HMDB0002829	114833	0.97	0.1104	0.1213
Cofactors and Vitamins	Ascorbate and Aldarate Metabolism	oxalate (ethanedioate)	20694	C00209	HMDB0002329	971	0.93	0.1112	0.122
Lipid	Sphingomyelins	sphingomyelin (d18:2/23:1)*	57482		HMDB0240668		0.89	0.1115	0.1221
Lipid	Medium Chain Fatty Acid	(2 or 3)-decenoate (10:1n7 or n8)	63436				1.13	0.1126	0.123
Lipid	Fatty Acid, Dicarboxylate	3-hydroxyadipate	62069		HMDB0000345	151913	1.78	0.1136	0.123
Lipid	Secondary Bile Acid Metabolism	glycodeoxycholate	18477	C05464	HMDB00631	3035026	1.59	0.113	0.123
Cofactors and Vitamins	Hemoglobin and Porphyrin Metabolism	bilirubin (Z,Z)	43807	C00486	HMDB0000054	5280352	1.88	0.1139	0.123
Xenobiotics	Food Component/Plant	resveratrol sulfate (1)*	62108			25113755	1	0.1134	0.123
Xenobiotics	Drug - Psychoactive	diazepam	64527	D00293	HMDB0014967	3016	0.24	0.1133	0.123
Amino Acid	Phenylalanine Metabolism	N-acetylphenylalanine	33950	C03519	HMDB0000512	74839	0.97	0.1148	0.1235
Lipid	Fatty Acid Metabolism (Acyl Carnitine, Monounsaturated)	ximenoylcarnitine (C26:1)*	57517				1.12	0.1147	0.1235
Amino Acid	Lysine Metabolism	N6-acetyllysine	36752	C02727	HMDB0000206	92832	1.1	0.1159	0.124
Carbohydrate	Disaccharides and Oligosaccharides	lactose	567	C01970	HMDB0041627	6134	1.43	0.1157	0.124
Nucleotide	Pyrimidine Metabolism, Cytidine containing	cytidine	514	C00475	HMDB0000089	6175	1.11	0.1179	0.1259
Xenobiotics	Food Component/Plant	isoeugenol sulfate	48997			122198202	2	0.1183	0.1259
Xenobiotics	Drug - Cardiovascular	indapamide	64209				2.33	0.1183	0.1259
Amino Acid	Methionine, Cysteine, SAM and Taurine Metabolism	methionine	1302	C00073	HMDB0000696	6137	0.9	0.12	0.1271
Peptide	Polypeptide	bradykinin, hydroxy-pro(3)	33962		HMDB0011728	169947	0.81	0.1203	0.1271
Xenobiotics	Chemical	ectoine	35651	C06231	HMDB0240650	126041	1.27	0.1199	0.1271
Nucleotide	Pyrimidine Metabolism, Orotate containing	orotate	1505	C00295	HMDB0000226	967	0.92	0.121	0.1275
Amino Acid	Tryptophan Metabolism	7-hydroxyindole sulfate	52915				1.51	0.1241	0.1304
Lipid	Fatty Acid Metabolism (Acyl Carnitine, Monounsaturated)	undecenoylcarnitine (C11:1)	63613				1.13	0.1242	0.1304
Xenobiotics	Drug - Antibiotic	ofloxacin	21320	D00453 DG00616 C07321	HMDB0015296	4583	0.24	0.1247	0.1307
Lipid	Fatty Acid Metabolism (Acyl Carnitine, Dicarboxylate)	suberoylcarnitine (C8-DC)	52990				1.25	0.1258	0.1315
Peptide	Gamma-glutamyl Amino Acid	gamma-glutamylleucine	18369		HMDB0011171	151023	0.87	0.1269	0.1319
Lipid	Fatty Acid, Dicarboxylate	branched chain 14:0 dicarboxylic acid**	63191				1.25	0.1265	0.1319
Lipid	Fatty Acid Metabolism (Acyl Carnitine, Polyunsaturated)	linoleoylcarnitine (C18:2)*	46223		HMDB0006469	6450015	0.94	0.127	0.1319
Lipid	Sphingomyelins	sphingomyelin (d18:2/18:1)*	57474		HMDB0001348	52931155	0.93	0.1279	0.1326
Xenobiotics	Drug - Topical Agents	hydroquinone sulfate	35322	C00530	HMDB0240263	161220	1.7	0.1286	0.133
Lipid	Secondary Bile Acid Metabolism	glycohyocholate	42574		HMDB0000138	71361462	1.37	0.1295	0.1336
Peptide	Dipeptide	lysylleucine	40020		HMDB0028955	4682588	0.63	0.1299	0.1338
Amino Acid	Tryptophan Metabolism	indoxyl glucuronide	52749		HMDB0010319	2733785	1.17	0.1307	0.1341
Xenobiotics	Food Component/Plant	3-indoleglyoxylic acid	63583			73863	0.85	0.1307	0.1341
Amino Acid	Glycine, Serine and Threonine Metabolism	betaine	3141	C00719	HMDB0000043	247	0.96	0.1326	0.1357
Peptide	Dipeptide	leucylalanine	40010		HMDB0028922	81721	0.45	0.1337	0.1365
Lipid	Primary Bile Acid Metabolism	taurocholate	18497	C05122	HMDB0000036	46783527;6675	2.58	0.1356	0.1382
Amino Acid	Histidine Metabolism	N-acetylhistamine	48679	C05135	HMDB0013253	69602	1.22	0.1375	0.1398
Lipid	Sphingomyelins	sphingomyelin (d18:1/22:1, d18:2/22:0, d16:1/24:1)*	48493		HMDB0012104		0.96	0.1392	0.1412
Lipid	Ceramides	N-stearoyl-sphingadienine (d18:2/18:0)*	57417		HMDB0240362	132282053	1.09	0.1395	0.1413
Amino Acid	Lysine Metabolism	5-hydroxylysine	15685	C16741	HMDB0000450	3032849	1.11	0.141	0.1422
Amino Acid	Phenylalanine Metabolism	phenyllactate (PLA)	22130	C05607	HMDB0000779 HMDB0000563	3848	0.96	0.1409	0.1422
Nucleotide	Pyrimidine Metabolism, Uracil containing	uridine	606	C00299	HMDB0000296	6029	1.06	0.1416	0.1423
Xenobiotics	Food Component/Plant	levulinoylcarnitine	63359				1.19	0.1417	0.1423
Lipid	Medium Chain Fatty Acid	cis-4-decenoate (10:1n6)*	62873		HMDB0004980	5282726	1.14	0.1435	0.1438
Lipid	Long Chain Polyunsaturated Fatty Acid (n3 and n6)	dihomo-linolenate (20:3n3 or n6)	35718	C03242	HMDB0002925	5280581	1.09	0.1444	0.1444
Xenobiotics	Drug - Analgesics, Anesthetics	3-(methylthio)acetaminophen sulfate*	62567				0.99	0.1447	0.1445
Amino Acid	Glutamate Metabolism	S-1-pyrroline-5-carboxylate	42370	C04322	HMDB0001301	11966181	0.89	0.1459	0.1454
Xenobiotics	Benzoate Metabolism	3-methoxycatechol sulfate (2)	48752				1.63	0.1465	0.1457
Lipid	Primary Bile Acid Metabolism	glycocholate glucuronide (1)	52977			44263357	1.38	0.1473	0.1461
Amino Acid	Tyrosine Metabolism	vanillic alcohol sulfate	48733		HMDB0041788		1.24	0.1483	0.1466
Lipid	Fatty Acid, Dicarboxylate	tridecenedioate (C13:1-DC)*	62919				1.11	0.1484	0.1466
Peptide	Gamma-glutamyl Amino Acid	gamma-glutamylvaline	43829		HMDB0011172	7015683	0.87	0.1499	0.1478
Amino Acid	Polyamine Metabolism	5-methylthioadenosine (MTA)	1419	C00170	HMDB0001173	439176	1.12	0.1514	0.1487
Cofactors and Vitamins	Vitamin A Metabolism	retinal	40807	C00376	HMDB0001358	638015	0.88	0.1512	0.1487
Amino Acid	Methionine, Cysteine, SAM and Taurine Metabolism	N-methyltaurine	42989			7882	1.34	0.1531	0.1494
Amino Acid	Urea cycle; Arginine and Proline Metabolism	trans-4-hydroxyproline	32306	C01157	HMDB0000725	5810	1.13	0.1529	0.1494
Xenobiotics	Drug - Psychoactive	temazepam	64532	D00370	HMDB0014376	5391	0.71	0.1525	0.1494
Lipid	Fatty Acid, Branched	pristanate	38271		HMDB0000795	123929	1.06	0.154	0.1501
Lipid	Pregnenolone Steroids	pregnenediol disulfate (C21H34O8S2)*	32562				1.17	0.1552	0.1506
Nucleotide	Purine Metabolism, (Hypo)Xanthine/Inosine containing	xanthine	3147	C00385	HMDB0000292	1188	0.95	0.1551	0.1506
Nucleotide	Pyrimidine Metabolism, Uracil containing	beta-alanine	55	C00099	HMDB0000056	239	1.09	0.1564	0.1515
Xenobiotics	Drug - Analgesics, Anesthetics	tramadol	53241	C07153	HMDB0014339	33741	0.14	0.1586	0.1533
Lipid	Androgenic Steroids	etiocholanolone glucuronide	47112		HMDB0004484	270605	1.29	0.1592	0.1535
Xenobiotics	Tobacco Metabolite	cotinine N-oxide	38662		HMDB0001411	9815514	1.05	0.1595	0.1535
Partially Characterized Molecules	Partially Characterized Molecules	glucuronide of C12H22O4 (1)*	61874				2.1	0.1601	0.1538
Amino Acid	Histidine Metabolism	1-methylhistidine	30460	C01152	HMDB0000001	92105	1.01	0.1608	0.154
Cofactors and Vitamins	Ascorbate and Aldarate Metabolism	ascorbic acid 2-sulfate	63590		HMDB0060649	54676864	1.22	0.1609	0.154
Peptide	Gamma-glutamyl Amino Acid	gamma-glutamylthreonine	33364		HMDB0029159	76078708	0.83	0.1644	0.1569
Xenobiotics	Drug - Antibiotic	pyrimethamine	64503	D00488	HMDB0014350	4993	0.23	0.1646	0.1569
Cofactors and Vitamins	Pantothenate and CoA Metabolism	pantoate	63061	C00522	HMDB0240389	5289105	2.09	0.166	0.1578
Xenobiotics	Food Component/Plant	eugenol sulfate	48715		HMDB0135245	180632	0.98	0.1662	0.1578
Amino Acid	Histidine Metabolism	N-acetylhistidine	33946	C02997	HMDB0032055	75619	1.05	0.1671	0.1581
Lipid	Fatty Acid, Monohydroxy	2-hydroxyoctanoate	22036		HMDB0002264	5312860;6995013;94180	0.92	0.1675	0.1581
Xenobiotics	Drug - Analgesics, Anesthetics	4-acetamidophenylglucuronide	15736		HMDB0010316	83944;4022661	0.75	0.1673	0.1581
Lipid	Androgenic Steroids	epiandrosterone sulfate	33973	C04555	HMDB0062657	9929317	1.17	0.1684	0.1586
Amino Acid	Histidine Metabolism	1-methyl-5-imidazolelactate	64596				1.32	0.1702	0.1591
Amino Acid	Tyrosine Metabolism	p-cresol glucuronide*	48841		HMDB0011686	154035	1.18	0.1697	0.1591
Lipid	Dihydrosphingomyelins	behenoyl dihydrosphingomyelin (d18:0/22:0)*	57331		HMDB0012091	44260132	1.06	0.1693	0.1591
Lipid	Androgenic Steroids	5alpha-androstan-3alpha,17beta-diol monosulfate (1)	37186			121596226;121596225	1.06	0.1698	0.1591
Nucleotide	Purine Metabolism, (Hypo)Xanthine/Inosine containing	inosine	1123	C00294	HMDB0000195	6021	0.92	0.1709	0.1595
Amino Acid	Tryptophan Metabolism	kynurenine	15140	C00328	HMDB0000684	161166	0.96	0.174	0.162
Lipid	Fatty Acid, Branched	2-hydroxyphytanate*	61702		HMDB0061666	189026	0.87	0.1755	0.1631
Lipid	Sterol	3beta,7alpha-dihydroxy-5-cholestenoate	36803	C17335	HMDB0012454	3081084	0.96	0.1775	0.1647
Xenobiotics	Benzoate Metabolism	guaiacol sulfate	46111		HMDB0060013	22473	1.6	0.178	0.1648
Xenobiotics	Benzoate Metabolism	propyl 4-hydroxybenzoate sulfate	48460		HMDB0135261	131838881	1.05	0.1785	0.1648
Xenobiotics	Food Component/Plant	dihydroferulic acid sulfate	62857		HMDB0041724	187489	2.99	0.1786	0.1648
Lipid	Fatty Acid Metabolism (Acyl Carnitine, Monounsaturated)	cis-4-decenoylcarnitine (C10:1)	38178		HMDB0013205	57357170	1.12	0.1793	0.1649
Xenobiotics	Benzoate Metabolism	p-cresol sulfate	36103		HMDB0011635	4615423	1.17	0.1794	0.1649
Cofactors and Vitamins	Tocopherol Metabolism	alpha-CEHC glucuronide*	39346		HMDB0062445	134819285	1.82	0.1805	0.1656
Xenobiotics	Drug - Analgesics, Anesthetics	O-desmethyltramadol	53239		HMDB0060997	9838803	0.47	0.1816	0.1662
Amino Acid	Tryptophan Metabolism	indole-3-carboxylate	38116	C19837	HMDB0003320	69867	0.94	0.1829	0.1667
Amino Acid	Urea cycle; Arginine and Proline Metabolism	dimethylarginine (SDMA + ADMA)	36808	C21189 C03626	HMDB0003334 HMDB0001539	123831;169148	0.97	0.1831	0.1667
Cofactors and Vitamins	Tocopherol Metabolism	gamma-CEHC glucuronide*	42381			121596235	1.47	0.1824	0.1667
Peptide	Fibrinogen Cleavage Peptide	fibrinopeptide B	61837			16132131	0.48	0.1844	0.1676
Lipid	Inositol Metabolism	myo-inositol	1124	C00137	HMDB0000211	892	1.15	0.1853	0.1681
Lipid	Lysophospholipid	1-stearoyl-GPS (18:0)*	45966		HMDB0061698	74819135	0.77	0.1858	0.1682
Amino Acid	Leucine, Isoleucine and Valine Metabolism	alpha-hydroxyisovalerate	46537		HMDB0000407	99823	1.27	0.1865	0.1685
Lipid	Secondary Bile Acid Metabolism	taurolithocholate 3-sulfate	36850	C03642	HMDB0002580	440071	1.55	0.1882	0.1695
Xenobiotics	Drug - Analgesics, Anesthetics	O-desmethyltramadol glucuronide	52357		HMDB0060856	29919005	0.52	0.1879	0.1695
Lipid	Primary Bile Acid Metabolism	chenodeoxycholate	1563	C02528	HMDB0000518	10133	0.92	0.1897	0.1705
Xenobiotics	Food Component/Plant	N-acetylalliin	45404				2.36	0.1914	0.1715
Xenobiotics	Drug - Analgesics, Anesthetics	phenylbutazone	64385	C07440	HMDB14950	4781	0.99	0.1915	0.1715
Xenobiotics	Benzoate Metabolism	methyl-4-hydroxybenzoate sulfate	48429		HMDB0041646	10657183	1.08	0.1936	0.1731
Xenobiotics	Drug - Antibiotic	sulfadoxine	64509	D00580	HMDB0015413	17134	0.54	0.1949	0.1739
Lipid	Fatty Acid Metabolism (also BCAA Metabolism)	propionylglycine	31932		HMDB0000783	98681	0.87	0.1979	0.176
Xenobiotics	Drug - Analgesics, Anesthetics	4-acetamidophenol	12032	C06804	HMDB0001859	1983	0.72	0.198	0.176
Amino Acid	Methionine, Cysteine, SAM and Taurine Metabolism	methionine sulfone	44878		HMDB0062174	69961	1.09	0.1992	0.1765
Lipid	Fatty Acid Metabolism (Acyl Carnitine, Dicarboxylate)	adipoylcarnitine (C6-DC)	52988		HMDB0061677	71296139	1.28	0.1997	0.1765
Lipid	Phospholipid Metabolism	glycerophosphorylcholine (GPC)	15990	C00670	HMDB0000086	71920	0.9	0.1995	0.1765
Lipid	Lysophospholipid	1-linolenoyl-GPC (18:3)*	45951	C04100	HMDB0010388		1	0.205	0.1809
Lipid	Phosphatidylinositol (PI)	1-palmitoyl-2-linoleoyl-GPI (16:0/18:2)	52450		HMDB0009784	46891795	0.93	0.2055	0.181
Lipid	Secondary Bile Acid Metabolism	glycoursodeoxycholic acid sulfate (1)	63731				1.48	0.2071	0.1821
Xenobiotics	Drug - Analgesics, Anesthetics	2-methoxyacetaminophen glucuronide*	33161		HMDB0240215	121596203	0.93	0.2082	0.1827
Lipid	Secondary Bile Acid Metabolism	7-ketodeoxycholate	31904		HMDB0000391	188292	0.93	0.2087	0.1829
Xenobiotics	Benzoate Metabolism	3-methyl catechol sulfate (2)	46164				1.72	0.2096	0.1833
Amino Acid	Glutathione Metabolism	cys-gly, oxidized	18368			333293	0.86	0.2118	0.1839
Lipid	Fatty Acid Metabolism (Acyl Carnitine, Monounsaturated)	erucoylcarnitine (C22:1)*	57525				1.34	0.2129	0.1839
Lipid	Eicosanoid	leukotriene B5	46342		HMDB0005073	5283125	1.08	0.2132	0.1839
Lipid	Sphingomyelins	sphingomyelin (d18:1/24:1, d18:2/24:0)*	47153		HMDB0012107	44260126	0.97	0.2128	0.1839
Lipid	Progestin Steroids	5alpha-pregnan-3beta-ol,20-one sulfate	37480				0.63	0.2111	0.1839
Cofactors and Vitamins	Ascorbate and Aldarate Metabolism	gulonate*	46957	C00800	HMDB0003290	152304	1.22	0.2133	0.1839
Cofactors and Vitamins	Vitamin B6 Metabolism	pyridoxate	31555	C00847	HMDB0000017	6723	1.03	0.2116	0.1839
Xenobiotics	Bacterial/Fungal	1H-indole-7-acetic acid	57783			18356439	1.24	0.2132	0.1839
Peptide	Gamma-glutamyl Amino Acid	gamma-glutamyltryptophan	33947		HMDB0029160	3989307	0.9	0.2144	0.1846
Amino Acid	Methionine, Cysteine, SAM and Taurine Metabolism	methionine sulfoxide	18374	C02989	HMDB0002005	158980	0.84	0.2167	0.1859
Lipid	Medium Chain Fatty Acid	10-undecenoate (11:1n1)	32497	C13910	HMDB0033724	14891	1.11	0.2168	0.1859
Energy	TCA Cycle	citrate	1564	C00158	HMDB0000094	311	1.03	0.2182	0.1865
Xenobiotics	Drug - Analgesics, Anesthetics	3-(N-acetyl-cystein-S-yl) acetaminophen	45721			83967	0.88	0.2179	0.1865
Lipid	Endocannabinoid	arachidonoyl ethanolamide	32463	C11695	HMDB0004080	5281969	0.92	0.219	0.1869
Xenobiotics	Drug - Cardiovascular	chlorothiazide	64188				0.88	0.2204	0.1877
Amino Acid	Histidine Metabolism	trans-urocanate	607	C00785	HMDB0000301	736715	0.91	0.2232	0.1895
Peptide	Acetylated Peptides	phenylacetylglutamate	52925		HMDB0059772	11579826	1.25	0.2233	0.1895
Carbohydrate	Glycolysis, Gluconeogenesis, and Pyruvate Metabolism	glycerate	1572	C00258	HMDB0006372 HMDB0000139	752;439194	1.1	0.224	0.1897
Peptide	Acetylated Peptides	4-hydroxyphenylacetylglutamine	55017				1.58	0.2255	0.1904
Lipid	Fatty Acid Metabolism (Acyl Glutamine)	hexanoylglutamine	54907				1.24	0.2259	0.1904
Xenobiotics	Food Component/Plant	2-acetamidophenol sulfate	48580			181671	1.8	0.2258	0.1904
Amino Acid	Urea cycle; Arginine and Proline Metabolism	N-acetylhomocitrulline	62707				1.48	0.2269	0.1909
Amino Acid	Glutamate Metabolism	citramalate	22158	C00815	HMDB0000426	1081	0.97	0.2279	0.1912
Xenobiotics	Food Component/Plant	umbelliferone sulfate	48674		HMDB0240565	129659	0.68	0.228	0.1912
Lipid	Inositol Metabolism	chiro-inositol	37112	C19891	HMDB0240209		1.9	0.2302	0.1923
Xenobiotics	Drug - Cardiovascular	hydrochlorothiazide	39625	C07041	HMDB0001928	3639	0.97	0.2299	0.1923
Amino Acid	Urea cycle; Arginine and Proline Metabolism	N-methylproline	37431		HMDB0094696	643474	1	0.2338	0.195
Lipid	Sphingomyelins	tricosanoyl sphingomyelin (d18:1/23:0)*	52436		HMDB0012105		1.07	0.2365	0.1969
Xenobiotics	Food Component/Plant	2-aminophenol sulfate	43266		HMDB0061116	181670	1.48	0.2376	0.1975
Xenobiotics	Drug - Analgesics, Anesthetics	3-(cystein-S-yl)acetaminophen*	34365		HMDB0240217	171264	0.87	0.2396	0.1988
Lipid	Fatty Acid Metabolism (Acyl Glycine)	trans-2-hexenoylglycine	61798				1.28	0.2413	0.1996
Lipid	Androgenic Steroids	androstenediol (3alpha, 17alpha) monosulfate (3)	37209				0.99	0.241	0.1996
Peptide	Dipeptide	histidylalanine	42027		HMDB0028878	101180	0.71	0.2423	0.2
Lipid	Phospholipid Metabolism	choline	15506	C00114	HMDB0000097	305	1.04	0.2444	0.2015
Lipid	Fatty Acid Metabolism (Acyl Carnitine, Medium Chain)	octanoylcarnitine (C8)	33936	C02838	HMDB0000791	11953814;123701	1.11	0.245	0.2016
Lipid	Short Chain Fatty Acid	butyrate/isobutyrate (4:0)	40605	C00246	HMDB0000039	264	0.92	0.2464	0.2024
Peptide	Fibrinogen Cleavage Peptide	fibrinopeptide A, des-ala(1)*	31548			132993922	0.45	0.247	0.2025
Lipid	Sphingomyelins	sphingomyelin (d18:2/23:0, d18:1/23:1, d17:1/24:1)*	52435		HMDB0240634 HMDB0011696 HMDB0240614	134757653	0.97	0.2483	0.2033
Lipid	Long Chain Polyunsaturated Fatty Acid (n3 and n6)	tetradecadienoate (14:2)*	62850		HMDB0000560	5312409	0.92	0.2515	0.2056
Xenobiotics	Drug - Antibiotic	trimethoprim	64075	C01965 D00145	HMDB0014583	5578	3.02	0.2542	0.2074
Lipid	Fatty Acid Metabolism (Acyl Carnitine, Polyunsaturated)	linolenoylcarnitine (C18:3)*	57511				0.99	0.2551	0.2078
Amino Acid	Methionine, Cysteine, SAM and Taurine Metabolism	5-methylthioribose**	62100		HMDB0001087	6419710	1.2	0.2563	0.2082
Lipid	Secondary Bile Acid Metabolism	taurochenodeoxycholic acid 3-sulfate	62890		HMDB0002486	52931550	6.71	0.2572	0.2082
Nucleotide	Purine Metabolism, (Hypo)Xanthine/Inosine containing	allantoin	1107	C02350 C02348 C01551	HMDB0000462	204;439714;439713	0.88	0.2574	0.2082
Xenobiotics	Benzoate Metabolism	propyl 4-hydroxybenzoate	48480	D01422	HMDB0032574	7175	0.85	0.2565	0.2082
Lipid	Fatty Acid, Dicarboxylate	azelate (C9-DC)	18362	C08261	HMDB0000784	2266	0.9	0.2581	0.2085
Amino Acid	Tryptophan Metabolism	N-acetyltryptophan	33959	C03137	HMDB0013713	439917;700653	0.96	0.261	0.2105
Lipid	Long Chain Monounsaturated Fatty Acid	10-heptadecenoate (17:1n7)	33971		HMDB0060038	5312435	1.1	0.2628	0.2116
Lipid	Fatty Acid, Dicarboxylate	2-hydroxysebacate	63357		HMDB0000424	128458	0.97	0.2642	0.2124
Lipid	Fatty Acid, Monohydroxy	alpha-hydroxycaproate	37073		HMDB0001624	99824	0.91	0.2668	0.2141
Xenobiotics	Food Component/Plant	S-allylcysteine	43239		HMDB0034323	98280	1.41	0.2676	0.2144
Amino Acid	Leucine, Isoleucine and Valine Metabolism	N-acetylisoleucine	33967		HMDB0061684	306109	1.07	0.2694	0.2151
Nucleotide	Pyrimidine Metabolism, Thymine containing	3-aminoisobutyrate	1566	C05145	HMDB0002166	64956	1.33	0.2698	0.2151
Xenobiotics	Xanthine Metabolism	7-methylurate	39598	C16355	HMDB0011107	69160	1.11	0.2698	0.2151
Amino Acid	Glycine, Serine and Threonine Metabolism	sarcosine	1516	C00213	HMDB0000271	1088	1.09	0.2716	0.2156
Amino Acid	Histidine Metabolism	1-methyl-5-imidazoleacetate	62946		HMDB04988	6451814	1.35	0.2719	0.2156
Xenobiotics	Benzoate Metabolism	4-methylguaiacol sulfate	48418				1.4	0.2722	0.2156
Xenobiotics	Food Component/Plant	indolin-2-one	43374	C12312		321710	1.21	0.2718	0.2156
Amino Acid	Glutamate Metabolism	alpha-ketoglutaramate*	62101	C00940	HMDB0001552	48	1.08	0.2728	0.2157
Xenobiotics	Drug - Cardiovascular	metoprolol acid metabolite*	34109			62936	0.96	0.2741	0.2164
Nucleotide	Pyrimidine Metabolism, Uracil containing	2'-deoxyuridine	52602	C00526	HMDB0000012	13712	0.91	0.275	0.2168
Amino Acid	Tyrosine Metabolism	thyroxine	46079	C01829	HMDB0000248	5819	1.07	0.277	0.2172
Amino Acid	Leucine, Isoleucine and Valine Metabolism	2-hydroxy-3-methylvalerate	36746		HMDB0000317	164623	1.26	0.2766	0.2172
Partially Characterized Molecules	Partially Characterized Molecules	bilirubin degradation product, C17H18N2O4 (1)**	64409				1.23	0.2768	0.2172
Lipid	Hexosylceramides (HCER)	glycosyl-N-stearoyl-sphingosine (d18:1/18:0)	52234				0.98	0.2781	0.2178
Xenobiotics	Chemical	perfluorooctanesulfonate (PFOS)	57564	C18142	HMDB0059586	74483	1.18	0.2791	0.2182
Amino Acid	Tryptophan Metabolism	C-glycosyltryptophan	48782		HMDB0240296	10981970	1.13	0.2804	0.2189
Lipid	Pregnenolone Steroids	pregnenolone sulfate	38170	C18044	HMDB0000774	105074	1.11	0.2826	0.2199
Xenobiotics	Food Component/Plant	homostachydrine*	33009	C08283	HMDB0033433	441447	1.17	0.2824	0.2199
Lipid	Sphingomyelins	sphingomyelin (d17:1/14:0, d16:1/15:0)*	62152				0.87	0.2832	0.22
Amino Acid	Glycine, Serine and Threonine Metabolism	dimethylglycine	5086	C03626	HMDB0000092	673	0.69	0.2845	0.2207
Carbohydrate	Aminosugar Metabolism	N-acetylglucosamine/N-acetylgalactosamine	46539	C01074	HMDB0000212 HMDB0000215	84265;439174	1.12	0.2853	0.2209
Xenobiotics	Food Component/Plant	4-acetylcatechol sulfate (1)	62798				1.27	0.2859	0.2211
Xenobiotics	Drug - Analgesics, Anesthetics	4-acetaminophen sulfate	37475	C06804	HMDB0059911	83939	0.99	0.2879	0.2222
Nucleotide	Purine Metabolism, Adenine containing	N6-succinyladenosine	48130		HMDB0000912	165243	1.19	0.2919	0.225
Amino Acid	Methionine, Cysteine, SAM and Taurine Metabolism	lanthionine	42002			98504	1.21	0.295	0.2267
Xenobiotics	Drug - Analgesics, Anesthetics	2-methoxyacetaminophen sulfate*	47031		HMDB0062550	86290014	2	0.2946	0.2267
Lipid	Diacylglycerol	linoleoyl-linoleoyl-glycerol (18:2/18:2) [2]*	54969		HMDB0007248	9543729	1.22	0.2956	0.2268
Amino Acid	Lysine Metabolism	N2-acetyl,N6,N6-dimethyllysine	63254				1.29	0.2968	0.2273
Amino Acid	Lactoyl Amino Acid	N-lactoyl tyrosine	64882				1.19	0.3007	0.2296
Partially Characterized Molecules	Partially Characterized Molecules	bilirubin degradation product, C17H20N2O5 (1)**	64405				1.16	0.3005	0.2296
Peptide	Fibrinogen Cleavage Peptide	fibrinopeptide A*	57709			25081464	0.45	0.3021	0.2303
Amino Acid	Tryptophan Metabolism	N-formylanthranilic acid	43549	C05653	HMDB0004089	101399	0.85	0.3041	0.2314
Amino Acid	Lysine Metabolism	lysine	1301	C00047 C00739	HMDB0003405	5962	0.97	0.3048	0.2316
Amino Acid	Lysine Metabolism	N6,N6-dimethyllysine	62862	C05545	HMDB0013287	193344	1.08	0.306	0.2316
Lipid	Estrogenic Steroids	estrone 3-sulfate	18474	C02538	HMDB0001425	3001028	1.22	0.3052	0.2316
Lipid	Primary Bile Acid Metabolism	taurochenodeoxycholate	18494	C05465	HMDB0000951	387316	2.13	0.3062	0.2316
Lipid	Dihydrosphingomyelins	sphingomyelin (d18:0/20:0, d16:0/22:0)*	57476		HMDB0012090		1.05	0.3089	0.2333
Lipid	Fatty Acid, Dicarboxylate	glutarate (C5-DC)	396	C00489	HMDB0000661	743;4418048	0.85	0.3151	0.2354
Lipid	Fatty Acid, Dicarboxylate	adipate (C6-DC)	21134	C06104	HMDB0000448	196	1.11	0.3144	0.2354
Lipid	Fatty Acid Metabolism (Acyl Carnitine, Long Chain Saturated)	behenoylcarnitine (C22)*	57514		HMDB0062468	71464577	1.14	0.3151	0.2354
Lipid	Phosphatidylcholine (PC)	1-myristoyl-2-arachidonoyl-GPC (14:0/20:4)*	53195		HMDB0007883	24778634	1.06	0.3146	0.2354
Lipid	Progestin Steroids	5alpha-pregnan-3beta,20beta-diol monosulfate (1)	37196		HMDB0240580		0.82	0.3133	0.2354
Cofactors and Vitamins	Riboflavin Metabolism	flavin adenine dinucleotide (FAD)	2134	C00016	HMDB0001248	643975	1.11	0.3136	0.2354
Xenobiotics	Chemical	3-hydroxy-4-methylpyridine sulfate	63231				1.15	0.3135	0.2354
Xenobiotics	Chemical	methylnaphthyl sulfate (2)*	61873				1.09	0.3209	0.2394
Amino Acid	Phenylalanine Metabolism	N-succinyl-phenylalanine	63855			3131586	1.15	0.3218	0.2397
Xenobiotics	Drug - Antibiotic	N4-acetyl-5-hydroxysulfamethoxazole*	62107				12.27	0.3271	0.2433
Partially Characterized Molecules	Partially Characterized Molecules	pentose acid*	63264	C00803	HMDB0000892	7991	1.15	0.3278	0.2434
Amino Acid	Tyrosine Metabolism	dopamine 3-O-sulfate	48407	C13690	HMDB0006275	122136	1.05	0.3297	0.2437
Nucleotide	Pyrimidine Metabolism, Orotate containing	orotidine	35172		HMDB0000788	92751	1.07	0.3297	0.2437
Xenobiotics	Food Component/Plant	N-oxalyl glycine (NOG)	57776			3080614	0.83	0.3297	0.2437
Peptide	Modified Peptides	N,N-dimethyl-pro-pro	64571				1.01	0.3305	0.244
Xenobiotics	Xanthine Metabolism	theobromine	18392	C07480	HMDB0002825	5429	1.9	0.3313	0.2441
Lipid	Diacylglycerol	diacylglycerol (16:1/18:2 [2], 16:0/18:3 [1])*	54966				0.91	0.3326	0.2447
Partially Characterized Molecules	Partially Characterized Molecules	GlcNAc sulfate conjugate of C21H34O2 steroid**	63699				1.29	0.3336	0.2451
Lipid	Fatty Acid, Monohydroxy	2-hydroxypalmitate	35675		HMDB0031057	12575964;92836;11065598	1.04	0.3362	0.2462
Lipid	Phosphatidylcholine (PC)	1-myristoyl-2-palmitoyl-GPC (14:0/16:0)	19258		HMDB0007869	129657	0.83	0.3362	0.2462
Nucleotide	Purine Metabolism, Guanine containing	7-methylguanine	35114	C02242	HMDB0000897	135398679	0.97	0.3366	0.2462
Peptide	Dipeptide	prolylglycine	40703		HMDB0011178	6426709	0.87	0.3381	0.2468
Lipid	Sphingomyelins	behenoyl sphingomyelin (d18:1/22:0)*	48492		HMDB0012103	44260125	1.04	0.3384	0.2468
Lipid	Fatty Acid, Monohydroxy	3-hydroxyoleate*	61843				1.08	0.3403	0.2474
Xenobiotics	Benzoate Metabolism	4-vinylcatechol sulfate	64579				1.58	0.3401	0.2474
Lipid	Hexosylceramides (HCER)	glycosyl-N-nervonoyl-sphingosine (d18:1/24:1)*	57369		HMDB0010712 HMDB0004975	53480656;20057357	0.94	0.3409	0.2475
Xenobiotics	Drug - Antibiotic	N4-acetylsulfamethoxazole*	62106	C13061 D01601	HMDB0013854	65280	3.55	0.3445	0.2497
Amino Acid	Methionine, Cysteine, SAM and Taurine Metabolism	S-methylcysteine	39592		HMDB0002108	88180;7058174;24417	0.96	0.35	0.253
Xenobiotics	Drug - Analgesics, Anesthetics	2-hydroxyacetaminophen sulfate*	33173		HMDB0062547	86290013	1	0.35	0.253
Amino Acid	Urea cycle; Arginine and Proline Metabolism	N,N,N-trimethyl-alanylproline betaine (TMAP)	62947		HMDB0240365		1.04	0.3508	0.2532
Amino Acid	Glycine, Serine and Threonine Metabolism	N-acetylthreonine	33939		HMDB0062557	152204	0.97	0.353	0.2541
Amino Acid	Histidine Metabolism	imidazole lactate	15716	C05568	HMDB0002320	793	0.95	0.3539	0.2541
Carbohydrate	Pentose Metabolism	arabitol/xylitol	48885	C00542 C01904 C00379	HMDB0002917 HMDB0001851 HMDB0000568	6912;94154	1.08	0.3552	0.2541
Lipid	Endocannabinoid	N-linoleoyltaurine*	61826			52922081	1.12	0.3546	0.2541
Lipid	Progestin Steroids	5alpha-pregnan-3beta,20alpha-diol monosulfate (2)	37200				0.65	0.3536	0.2541
Nucleotide	Purine Metabolism, Guanine containing	N2,N2-dimethylguanosine	35137		HMDB0004824	135501639	1.08	0.3553	0.2541
Xenobiotics	Drug - Analgesics, Anesthetics	celecoxib	38599	D00567 C07589	HMDB0005014	2662	1.05	0.3567	0.2548
Amino Acid	Tryptophan Metabolism	N-acetylkynurenine (2)	48757		HMDB0240342	73817779	0.74	0.3596	0.2553
Lipid	Sphingolipid Synthesis	sphinganine	17769	C00836	HMDB0000269	3126	1.18	0.3593	0.2553
Lipid	Sterol	7alpha-hydroxy-3-oxo-4-cholestenoate (7-Hoca)	36776	C17337	HMDB0012458	3081085	0.97	0.3587	0.2553
Nucleotide	Pyrimidine Metabolism, Cytidine containing	N4-acetylcytidine	35130		HMDB0005923	107461	1.12	0.3579	0.2553
Xenobiotics	Food Component/Plant	vanilloylglycine	63853		HMDB0060026	3083688	1.08	0.3607	0.2558
Nucleotide	Purine Metabolism, Adenine containing	adenosine 3',5'-cyclic monophosphate (cAMP)	2831	C00575	HMDB0000058	6076	0.95	0.3622	0.2564
Lipid	Carnitine Metabolism	carnitine	15500	C00487 C00308	HMDB0000062	288	0.95	0.3629	0.2565
Lipid	Fatty Acid Metabolism (Acyl Choline)	docosahexaenoylcholine	53263		HMDB0240647		0.77	0.3649	0.2572
Lipid	Sphingomyelins	hydroxypalmitoyl sphingomyelin (d18:1/16:0(OH))**	62851				0.97	0.3653	0.2572
Lipid	Secondary Bile Acid Metabolism	glycodeoxycholate 3-sulfate	52975			101602538	1.24	0.3653	0.2572
Amino Acid	Methionine, Cysteine, SAM and Taurine Metabolism	S-methylcysteine sulfoxide	43378		HMDB0029432	82142	1.07	0.3673	0.2574
Lipid	Primary Bile Acid Metabolism	glycochenodeoxycholate glucuronide (1)	52983		HMDB0002579	44263370	0.75	0.3667	0.2574
Xenobiotics	Xanthine Metabolism	3,7-dimethylurate	34399	C16360	HMDB0001982	83126	1.32	0.3673	0.2574
Lipid	Ceramides	N-behenoyl-sphingadienine (d18:2/22:0)*	57372				1.06	0.3704	0.2589
Cofactors and Vitamins	Hemoglobin and Porphyrin Metabolism	heme	41754	C00032	HMDB0003178	26945	0.77	0.3701	0.2589
Lipid	Hexosylceramides (HCER)	glycosyl-N-(2-hydroxynervonoyl)-sphingosine (d18:1/24:1(2OH))*	57444				0.96	0.3722	0.2597
Amino Acid	Tyrosine Metabolism	phenol glucuronide	52747		HMDB0060014	87235	1.22	0.3731	0.26
Lipid	Fatty Acid Metabolism (Acyl Glycine)	3-hydroxybutyroylglycine**	62064				1.23	0.3742	0.2602
Lipid	Fatty Acid Metabolism (Acyl Carnitine, Long Chain Saturated)	myristoylcarnitine (C14)	33952		HMDB0005066	6426854	1.08	0.3745	0.2602
Amino Acid	Lysine Metabolism	N-acetyl-2-aminoadipate	63920	C12986		443992	1.22	0.3765	0.2605
Lipid	Endocannabinoid	N-palmitoylserine	57659			6453686	0.97	0.3757	0.2605
Xenobiotics	Benzoate Metabolism	4-methylcatechol sulfate	46146		HMDB0240459	54104170	1.08	0.3763	0.2605
Amino Acid	Polyamine Metabolism	spermidine	485	C00315	HMDB0001257	1102	0.95	0.3795	0.2617
Amino Acid	Polyamine Metabolism	4-acetamidobutanoate	1558	C02946	HMDB0003681	18189	1.18	0.3789	0.2617
Lipid	Phosphatidylcholine (PC)	1-palmitoleoyl-2-linolenoyl-GPC (16:1/18:3)*	53180		HMDB0008008	52922452	1.11	0.3805	0.2617
Lipid	Diacylglycerol	oleoyl-oleoyl-glycerol (18:1/18:1) [1]*	54945		HMDB0007218	9543716	1.02	0.3815	0.2617
Lipid	Sphingomyelins	stearoyl sphingomyelin (d18:1/18:0)	19503	C00550	HMDB0001348	6453725	1.03	0.3813	0.2617
Lipid	Pregnenolone Steroids	17alpha-hydroxypregnanolone glucuronide	47403				0.84	0.3812	0.2617
Xenobiotics	Drug - Cardiovascular	chlorthalidone	54784	D00272	HMDB0014455	2732	1.08	0.3821	0.2617
Lipid	Fatty Acid Metabolism (Acyl Carnitine, Polyunsaturated)	adrenoylcarnitine (C22:4)*	57528				0.9	0.384	0.2627
Xenobiotics	Drug - Antibiotic	N4-acetylsulfadoxine	64515			160773	0.62	0.385	0.263
Cofactors and Vitamins	Nicotinate and Nicotinamide Metabolism	N1-methyl-2-pyridone-5-carboxamide	40469	C05842	HMDB0004193	69698	1.2	0.3862	0.2634
Lipid	Fatty Acid, Monohydroxy	2-hydroxylaurate	52916			97783	0.97	0.3875	0.264
Xenobiotics	Drug - Analgesics, Anesthetics	meloxicam	64093	C08169 D00969	HMDB0014952	54677470	15.88	0.3883	0.2642
Amino Acid	Tyrosine Metabolism	3-(4-hydroxyphenyl)lactate	32197	C03672	HMDB0000755	9378	1.02	0.392	0.2643
Amino Acid	Leucine, Isoleucine and Valine Metabolism	isovalerylcarnitine (C5)	34407	C20826	HMDB0000688	169235	1.05	0.3905	0.2643
Amino Acid	Leucine, Isoleucine and Valine Metabolism	N-carbamoylvaline	62852			448879	1.07	0.3921	0.2643
Lipid	Fatty Acid, Dicarboxylate	eicosanedioate (C20-DC)	39831			75502	1.02	0.3921	0.2643
Lipid	Fatty Acid, Amino	N-acetyl-2-aminooctanoate*	62059		HMDB0059745	95555	0.94	0.3905	0.2643
Xenobiotics	Food Component/Plant	glucuronide of piperine metabolite C17H21NO3 (3)*	62290				1.04	0.3916	0.2643
Xenobiotics	Drug - Antibiotic	sulfamethoxazole	53240	D00447	HMDB0015150	5329	3.08	0.3933	0.2643
Xenobiotics	Drug - Respiratory	pseudoephedrine	39586	C02765	HMDB0001943	7028	0.95	0.3924	0.2643
Xenobiotics	Chemical	4-methylbenzenesulfonate	43592	C06677	HMDB0059933	85570	0.86	0.3928	0.2643
Amino Acid	Tyrosine Metabolism	m-tyramine sulfate	48417				0.71	0.3941	0.2644
Amino Acid	Phenylalanine Metabolism	phenylalanine	64	C00079	HMDB0000159	6140	0.99	0.3963	0.265
Amino Acid	Leucine, Isoleucine and Valine Metabolism	ethylmalonate	15765		HMDB0000622	11756	1.04	0.3955	0.265
Xenobiotics	Xanthine Metabolism	paraxanthine	18254	C13747	HMDB0001860	4687	0.75	0.3965	0.265
Lipid	Phosphatidylcholine (PC)	1,2-dilinoleoyl-GPC (18:2/18:2)	52603		HMDB0008138	5288075	0.98	0.3991	0.2656
Lipid	Lysophospholipid	1-arachidonoyl-GPC (20:4n6)*	33228	C05208	HMDB0010395	24779476	0.98	0.3986	0.2656
Lipid	Androgenic Steroids	5alpha-androstan-3alpha,17beta-diol monosulfate (2)	37185			121596225	0.82	0.3985	0.2656
Xenobiotics	Food Component/Plant	pyrraline	48428	C21013	HMDB0033143	14274616	0.87	0.4015	0.2668
Amino Acid	Histidine Metabolism	N-acetyl-1-methylhistidine*	43255		HMDB0240340	53859791	1.33	0.4071	0.2689
Amino Acid	Tyrosine Metabolism	homovanillate (HVA)	1101	C05582	HMDB0000118	1738	1.14	0.4073	0.2689
Lipid	Diacylglycerol	myristoyl-linoleoyl-glycerol (14:0/18:2) [2]*	57408		HMDB0007016	14275352	1.01	0.4074	0.2689
Lipid	Dihydrosphingomyelins	palmitoyl dihydrosphingomyelin (d18:0/16:0)*	52434		HMDB0010168	9939965	0.97	0.406	0.2689
Lipid	Secondary Bile Acid Metabolism	deoxycholic acid glucuronide	63610				0.9	0.4056	0.2689
Peptide	Gamma-glutamyl Amino Acid	gamma-glutamylglycine	33949		HMDB0011667	100099	0.78	0.4089	0.2692
Lipid	Fatty Acid Metabolism (Acyl Choline)	arachidonoylcholine	53261		HMDB0240583	122198216	0.73	0.409	0.2692
Lipid	Diacylglycerol	oleoyl-oleoyl-glycerol (18:1/18:1) [2]*	54946		HMDB0007218	9543716	1.01	0.4104	0.2698
Lipid	Phosphatidylcholine (PC)	1-palmitoyl-2-oleoyl-GPC (16:0/18:1)	52461	C13875	HMDB0007972	6436017	0.99	0.4168	0.2733
Lipid	Androgenic Steroids	5alpha-androstan-3alpha,17beta-diol disulfate	37184		HMDB0094682	56639109	1.21	0.4168	0.2733
Lipid	Lysoplasmalogen	1-(1-enyl-oleoyl)-GPE (P-18:1)*	44621				0.9	0.4182	0.2738
Lipid	Sterol	4-cholesten-3-one	38125	C00599	HMDB0000921	91477	0.89	0.4192	0.2741
Xenobiotics	Xanthine Metabolism	1,3-dimethylurate	32391		HMDB0001857	70346	1.41	0.4219	0.2755
Amino Acid	Guanidino and Acetamido Metabolism	1-methylguanidine	48114	C02294	HMDB0001522	10111	2.28	0.4236	0.2762
Lipid	Diacylglycerol	stearoyl-arachidonoyl-glycerol (18:0/20:4) [2]*	57449		HMDB0007170	6438587	1.04	0.4255	0.2771
Lipid	Diacylglycerol	palmitoleoyl-linoleoyl-glycerol (16:1/18:2) [1]*	54967		HMDB0007132	9543699	0.89	0.4262	0.2772
Amino Acid	Methionine, Cysteine, SAM and Taurine Metabolism	hypotaurine	590	C00519	HMDB0000965	107812	1.16	0.4309	0.2799
Lipid	Fatty Acid, Oxidized	4-hydroxynonenal	38309	C21642	HMDB0004362	5283344	0.86	0.4356	0.2825
Carbohydrate	Glycolysis, Gluconeogenesis, and Pyruvate Metabolism	lactate	527	C00186	HMDB0000190	612	0.99	0.4368	0.2829
Lipid	Sphingomyelins	sphingomyelin (d18:1/17:0, d17:1/18:0, d19:1/16:0)	52615		HMDB0240609 HMDB0240622 HMDB0240620	46891763	1.04	0.4381	0.2834
Lipid	Fatty Acid Metabolism (Acyl Carnitine, Medium Chain)	laurylcarnitine (C12)	34534		HMDB000225	168381	1.04	0.4443	0.2862
Lipid	Phosphatidylethanolamine (PE)	1-palmitoyl-2-stearoyl-GPE (16:0/18:0)*	57388		HMDB08925	5326793	0.8	0.4438	0.2862
Xenobiotics	Food Component/Plant	resveratrol disulfate (1)*	62110				1.24	0.444	0.2862
Nucleotide	Pyrimidine Metabolism, Cytidine containing	cytosine	573	C00380	HMDB0000630	597	0.79	0.4463	0.2872
Lipid	Phosphatidylcholine (PC)	1,2-dipalmitoyl-GPC (16:0/16:0)	19130	D03585	HMDB0000564	452110	1.01	0.4526	0.2906
Xenobiotics	Xanthine Metabolism	5-acetylamino-6-formylamino-3-methyluracil	34401	C16365	HMDB0011105	108214	0.95	0.4529	0.2906
Lipid	Fatty Acid Metabolism (Acyl Glycine)	N-linoleoylglycine	32462			6433346	0.89	0.4551	0.2913
Xenobiotics	Drug - Cardiovascular	olmesartan	53256	D05246	HMDB0014420	158781	1.02	0.4547	0.2913
Lipid	Primary Bile Acid Metabolism	tauro-beta-muricholate	33983		HMDB0000932	121596216;168408;21124703	1.13	0.4564	0.2918
Nucleotide	Purine Metabolism, Adenine containing	N6-methyladenosine	37114		HMDB0004044	102175	1.04	0.4586	0.2926
Xenobiotics	Benzoate Metabolism	3-methoxycatechol sulfate (1)	48763			129892430	1.92	0.4589	0.2926
Amino Acid	Tryptophan Metabolism	xanthurenate	15679	C02470	HMDB0000881	5699	1.18	0.4604	0.2931
Lipid	Lysophospholipid	1-stearoyl-GPG (18:0)	34437				1.09	0.4615	0.2935
Peptide	Polypeptide	HWESASXX*	57711			85328684	0.97	0.4638	0.2939
Lipid	Fatty Acid Metabolism (Acyl Glycine)	N-palmitoylglycine	42092		HMDB0013034	151008	1.01	0.4645	0.2939
Lipid	Phosphatidylcholine (PC)	1-linoleoyl-2-linolenoyl-GPC (18:2/18:3)*	53176		HMDB0008141	52922731	1.2	0.4641	0.2939
Xenobiotics	Food Component/Plant	resveratrol disulfate (2)*	62111				1.04	0.4632	0.2939
Lipid	Androgenic Steroids	androstenediol (3beta,17beta) monosulfate (2)	37210		HMDB0186954 HMDB0240429		1.28	0.4752	0.3002
Lipid	Androgenic Steroids	16alpha-hydroxy DHEA 3-sulfate	38168		HMDB0062544	20848950	0.94	0.4786	0.302
Lipid	Fatty Acid Metabolism (Acyl Carnitine, Dicarboxylate)	pimeloylcarnitine/3-methyladipoylcarnitine (C7-DC)	53224				1.13	0.48	0.3025
Amino Acid	Polyamine Metabolism	(N(1) + N(8))-acetylspermidine	57814	C00612 C01029	HMDB0001276 HMDB0002189	123689;496	1.12	0.4828	0.3039
Xenobiotics	Chemical	4-acetamidobenzoate	57585	D03836		6918889	1.09	0.4887	0.3071
Xenobiotics	Benzoate Metabolism	2-hydroxyhippurate (salicylurate)	18281	C07588	HMDB0000840	10253	0.94	0.4905	0.3079
Lipid	Eicosanoid	5-HETE	37372	C04805	HMDB0011134	5280733	0.79	0.492	0.3081
Lipid	Androgenic Steroids	andro steroid monosulfate C19H28O6S (1)*	32827		HMDB0002759	159663	1.01	0.4919	0.3081
Energy	Oxidative Phosphorylation	phosphate	42109	C00009	HMDB0001429	1061	1.01	0.4929	0.3082
Amino Acid	Leucine, Isoleucine and Valine Metabolism	isobutyrylglycine	35437		HMDB0000730	10855600	1.14	0.494	0.3085
Xenobiotics	Drug - Cardiovascular	furosemide	43009	D00331	HMDB0001933	3440	2.46	0.4956	0.3091
Lipid	Sphingomyelins	palmitoyl sphingomyelin (d18:1/16:0)	37506		HMDB0010169	9939941	0.99	0.499	0.3109
Carbohydrate	Disaccharides and Oligosaccharides	sucrose	1519	C00089	HMDB0000258	5988	1.75	0.5044	0.3138
Xenobiotics	Food Component/Plant	(2,4 or 2,5)-dimethylphenol sulfate	62533				0.79	0.5068	0.3149
Lipid	Fatty Acid Metabolism (Acyl Carnitine, Medium Chain)	decanoylcarnitine (C10)	33941		HMDB0000651	10245190	1.04	0.508	0.3153
Lipid	Pregnenolone Steroids	pregnenediol sulfate (C21H34O5S)*	32619	C18044	HMDB0000774	105074	1.13	0.5104	0.3157
Xenobiotics	Food Component/Plant	thymol sulfate	36095	C09908	HMDB0062720	12456386	2.25	0.5103	0.3157
Xenobiotics	Drug - Analgesics, Anesthetics	diclofenac	52931	D07816 C01690 DG00441	HMDB0014724	3033	0.88	0.5108	0.3157
Lipid	Fatty Acid, Dihydroxy	2R,3R-dihydroxybutyrate	63109		HMDB0000498	13120901	0.98	0.5114	0.3158
Lipid	Fatty Acid, Dicarboxylate	3-carboxy-4-methyl-5-propyl-2-furanpropanoate (CMPF)	31787		HMDB0061112	123979	1.1	0.5134	0.3166
Amino Acid	Alanine and Aspartate Metabolism	N-acetylaspartate (NAA)	22185	C01042	HMDB0000812	65065	1.05	0.5145	0.3168
Amino Acid	Methionine, Cysteine, SAM and Taurine Metabolism	succinoyltaurine	63678				1.26	0.5154	0.317
Lipid	Ceramide PEs	palmitoyl-sphingosine-phosphoethanolamine (d18:1/16:0)	62984				1.04	0.517	0.3176
Lipid	Eicosanoid	5-KETE	48465	C14732	HMDB0010217	5353355	0.78	0.518	0.3178
Amino Acid	Tyrosine Metabolism	3-methoxytyrosine	12017		HMDB0001434	9307	0.98	0.521	0.3183
Lipid	Long Chain Polyunsaturated Fatty Acid (n3 and n6)	stearidonate (18:4n3)	33969	C16300	HMDB0006547	5312508	1.17	0.52	0.3183
Lipid	Eicosanoid	5-HEPE	46297		HMDB0005081	6439678	1.1	0.5211	0.3183
Xenobiotics	Benzoate Metabolism	3-methyl catechol sulfate (1)	46165			118431379	1.33	0.5215	0.3183
Amino Acid	Tyrosine Metabolism	3-methoxytyramine sulfate	44618			54133459	1.04	0.5239	0.3189
Lipid	Phosphatidylserine (PS)	1-stearoyl-2-arachidonoyl-GPS (18:0/20:4)	52235		HMDB0012383	24779545	0.9	0.5231	0.3189
Xenobiotics	Food Component/Plant	3-ethylcatechol sulfate (1)	62796				1.39	0.5251	0.3189
Xenobiotics	Food Component/Plant	stachydrine	34384	C10172	HMDB0004827	115244	1.39	0.5243	0.3189
Energy	TCA Cycle	succinate	1437	C00042	HMDB0000254	1110	1.01	0.526	0.3191
Lipid	Secondary Bile Acid Metabolism	3beta-hydroxy-5-cholenoate	43507		HMDB0000308	92997	0.95	0.527	0.3193
Amino Acid	Leucine, Isoleucine and Valine Metabolism	methylsuccinoylcarnitine	53031				1.17	0.5288	0.3197
Lipid	Fatty Acid, Dicarboxylate	4-hydroxy-2-oxoglutaric acid	40062	C01127	HMDB0002070	599	1.1	0.529	0.3197
Lipid	Phosphatidylcholine (PC)	1-palmitoyl-2-stearoyl-GPC (16:0/18:0)	52616	C03889	HMDB0007970	24778686	0.98	0.534	0.3222
Lipid	Ceramides	ceramide (d18:1/14:0, d16:1/16:0)*	57432		HMDB0011773 HMDB0240681		0.93	0.5345	0.3222
Lipid	Progestin Steroids	pregnanolone/allopregnanolone sulfate	48394	C05480	HMDB0240591 HMDB0062782	31402;129699967	0.87	0.5354	0.3224
Lipid	Sphingomyelins	lignoceroyl sphingomyelin (d18:1/24:0)	57330		HMDB0011697		1.03	0.5384	0.3238
Amino Acid	Lysine Metabolism	hydroxy-N6,N6,N6-trimethyllysine*	62959				0.97	0.5422	0.3249
Amino Acid	Leucine, Isoleucine and Valine Metabolism	N-acetylvaline	1591		HMDB0011757	66789	1.04	0.5414	0.3249
Xenobiotics	Food Component/Plant	3-ethylcatechol sulfate (2)	62797				1.28	0.5416	0.3249
Xenobiotics	Xanthine Metabolism	3-methylxanthine	32445	C16357	HMDB0001886	70639	1.45	0.545	0.3261
Xenobiotics	Food Component/Plant	acesulfame	48569		HMDB0033585	36573	0.55	0.5495	0.3285
Amino Acid	Tryptophan Metabolism	kynurenate	1417	C01717	HMDB0000715	3845	1.12	0.5514	0.3291
Lipid	Fatty Acid Metabolism (Acyl Glycine)	N-octanoylglycine	43502		HMDB0000832	84290	0.9	0.552	0.3291
Cofactors and Vitamins	Nicotinate and Nicotinamide Metabolism	trigonelline (N'-methylnicotinate)	32401	C01004	HMDB0000875	5570	1.11	0.5544	0.3302
Lipid	Long Chain Saturated Fatty Acid	myristate (14:0)	1365	C06424	HMDB0000806	11005	1.04	0.5564	0.3309
Xenobiotics	Chemical	thioproline	53231		HMDB0062164	93176	0.98	0.5593	0.3322
Amino Acid	Tyrosine Metabolism	3,4-dimethoxy-hydrocinnamic acid	48778			75019	1.05	0.5603	0.3324
Amino Acid	Lysine Metabolism	glutarylcarnitine (C5-DC)	44664		HMDB0013130	71317118	1.08	0.5631	0.3331
Cofactors and Vitamins	Hemoglobin and Porphyrin Metabolism	bilirubin (E,Z or Z,E)*	47886	C00486	HMDB0000488	5799469	0.96	0.5638	0.3331
Xenobiotics	Food Component/Plant	dihydrocaffeate sulfate (2)	62524				1.19	0.5642	0.3331
Xenobiotics	Drug - Analgesics, Anesthetics	salicyluric glucuronide*	33384		HMDB0240252	121596205	0.68	0.5634	0.3331
Amino Acid	Tyrosine Metabolism	4-hydroxyphenylpyruvate	1669	C01179	HMDB0000707	979	1.22	0.5701	0.3342
Lipid	Lysophospholipid	1-arachidonoyl-GPE (20:4n6)*	35186		HMDB0011517	42607465	1.04	0.5694	0.3342
Lipid	Primary Bile Acid Metabolism	glycochenodeoxycholate 3-sulfate	52974		HMDB0002409 HMDB0002497 HMDB0002496	11954205;21125002;21116917	2.21	0.57	0.3342
Xenobiotics	Benzoate Metabolism	2-methoxyhydroquinone sulfate (1)	64049				0.77	0.5686	0.3342
Xenobiotics	Food Component/Plant	sulfate of piperine metabolite C15H17NO3 (1)*	62304				0.99	0.5694	0.3342
Xenobiotics	Food Component/Plant	sulfate of piperine metabolite C15H17NO3 (2)*	62305				1	0.5694	0.3342
Lipid	Lactosylceramides (LCER)	lactosyl-N-arachidoyl-sphingosine (d18:1/20:0)*	57425	C01290	HMDB0011593	53481000	0.88	0.571	0.3343
Energy	TCA Cycle	succinylcarnitine (C4-DC)	37058		HMDB0061717	71464481	0.92	0.5734	0.3349
Xenobiotics	Drug - Analgesics, Anesthetics	2-hydroxyibuprofen	43330		HMDB0060920	10443535	1.03	0.574	0.3349
Xenobiotics	Chemical	sulfate*	46960	C00059	HMDB01448	5152822	1.04	0.574	0.3349
Amino Acid	Leucine, Isoleucine and Valine Metabolism	3-methylglutarylcarnitine (2)	46548		HMDB0000552	128145	1.19	0.5787	0.3361
Peptide	Gamma-glutamyl Amino Acid	gamma-glutamylmethionine	44872		HMDB0029155	7009567	0.9	0.5788	0.3361
Xenobiotics	Food Component/Plant	genistein sulfate*	62061				0.93	0.5784	0.3361
Xenobiotics	Food Component/Plant	tartronate (hydroxymalonate)	20693	C02287	HMDB0035227	45	1.09	0.577	0.3361
Cofactors and Vitamins	Nicotinate and Nicotinamide Metabolism	nicotinamide	594	C00153	HMDB0001406	936	0.99	0.5798	0.3362
Amino Acid	Alanine and Aspartate Metabolism	alanine	1126	C00041	HMDB0000161	5950	1.02	0.587	0.3388
Amino Acid	Urea cycle; Arginine and Proline Metabolism	proline	1898	C00148 C000763	HMDB0000162 HMDB0003411	145742;614;8988	1.02	0.5851	0.3388
Lipid	Androgenic Steroids	5alpha-androstan-3beta,17alpha-diol disulfate	37187		HMDB0094682	56639109	1.19	0.587	0.3388
Xenobiotics	Benzoate Metabolism	4-ethylphenylsulfate	36099	C13637	HMDB0062551	20822574	1.21	0.5856	0.3388
Xenobiotics	Benzoate Metabolism	catechol sulfate	35320		HMDB0059724	3083879	1.12	0.5881	0.339
Lipid	Sterol	cholesterol	63	C00187	HMDB0000067	6432564;11025495;5997	1.02	0.5891	0.3392
Amino Acid	Histidine Metabolism	3-methylhistidine	15677	C01152	HMDB0000479	64969	1.01	0.5899	0.3393
Lipid	Phospholipid Metabolism	glycerophosphoethanolamine	37455	C01233	HMDB0000114	123874	1.02	0.5975	0.342
Xenobiotics	Chemical	O-sulfo-tyrosine	45413		HMDB0155722	514186	1.03	0.5965	0.342
Xenobiotics	Chemical	methylnaphthyl sulfate (1)*	61872				0.84	0.596	0.342
Xenobiotics	Chemical	perfluorohexanesulfonate (PFHxS)	64623		HMDB0094700		0.96	0.5967	0.342
Amino Acid	Leucine, Isoleucine and Valine Metabolism	isovalerate (i5:0)	44656	C08262	HMDB0000718	10430	0.89	0.6001	0.3431
Xenobiotics	Chemical	iminodiacetate (IDA)	21025	C19911	HMDB0011753	8897	1.06	0.6016	0.3436
Nucleotide	Purine Metabolism, (Hypo)Xanthine/Inosine containing	inosine 5'-monophosphate (IMP)	2133	C00130	HMDB0000175	8582	1.1	0.6066	0.346
Lipid	Hexosylceramides (HCER)	glycosyl-N-tricosanoyl-sphingadienine (d18:2/23:0)*	57445				0.9	0.6077	0.3462
Lipid	Eicosanoid	leukotriene B4	37530	C02165	HMDB0001085	5280492	0.75	0.6091	0.3463
Lipid	Endocannabinoid	N-oleoyltaurine	39732			6437033	0.99	0.6099	0.3463
Nucleotide	Purine Metabolism, (Hypo)Xanthine/Inosine containing	xanthosine	15136	C01762	HMDB0000299	64959	1.01	0.6096	0.3463
Lipid	Phosphatidylinositol (PI)	1-stearoyl-2-arachidonoyl-GPI (18:0/20:4)	52449		HMDB0009815		1.03	0.6115	0.3465
Xenobiotics	Benzoate Metabolism	4-vinylphenol sulfate	36098	C05627	HMDB0062775	6426766	1.03	0.6118	0.3465
Lipid	Fatty Acid Metabolism (Acyl Carnitine, Hydroxy)	3-hydroxyoctanoylcarnitine (1)	64393				1.01	0.6142	0.3475
Lipid	Lysophospholipid	1-palmitoyl-GPA (16:0)	34428	C04036	HMDB00327	6419701	1.06	0.616	0.3481
Peptide	Polypeptide	bradykinin, des-arg(9)	34420	C00306	HMDB04246	105044	1.12	0.6193	0.3492
Xenobiotics	Food Component/Plant	daidzein sulfate (2)	48728			12114465	1.26	0.619	0.3492
Peptide	Polypeptide	HXGXA*	62508			132993924	0.68	0.6221	0.3496
Lipid	Phosphatidylcholine (PC)	1-stearoyl-2-docosahexaenoyl-GPC (18:0/22:6)	52611		HMDB0008057	24778876	0.99	0.6222	0.3496
Lipid	Primary Bile Acid Metabolism	glycocholate	18476	C01921	HMDB0000138	10140	1.51	0.6222	0.3496
Amino Acid	Glycine, Serine and Threonine Metabolism	N-acetylserine	37076		HMDB0002931	65249	1.07	0.6248	0.3499
Amino Acid	Methionine, Cysteine, SAM and Taurine Metabolism	cysteine sulfinic acid	37443	C00606	HMDB0000996	109	1.13	0.6249	0.3499
Xenobiotics	Drug - Antibiotic	lumefantrine	64550	D03821	HMDB0015653	6437380	1.81	0.6245	0.3499
Amino Acid	Phenylalanine Metabolism	phenylpyruvate	566	C00166	HMDB0000205	997	1.09	0.6319	0.3527
Lipid	Fatty Acid, Dicarboxylate	dodecanedioate (C12-DC)	32388	C02678	HMDB0000623	12736	0.67	0.6321	0.3527
Lipid	Primary Bile Acid Metabolism	cholate	22842	C00695	HMDB0000619	221493	0.88	0.6315	0.3527
Lipid	Sphingomyelins	sphingomyelin (d18:1/20:0, d16:1/22:0)*	48490		HMDB0012102	44260124	0.98	0.6354	0.3541
Cofactors and Vitamins	Nicotinate and Nicotinamide Metabolism	quinolinate	1899	C03722	HMDB0000232	1066	1.1	0.6377	0.355
Lipid	Endocannabinoid	palmitoyl ethanolamide	38165	C16512	HMDB0002100	4671	0.99	0.6396	0.3552
Xenobiotics	Benzoate Metabolism	4-acetylphenol sulfate	44620			4684006	1.79	0.6388	0.3552
Lipid	Secondary Bile Acid Metabolism	isoursodeoxycholate	57577	C17662	HMDB0000686	127601	1.25	0.6423	0.3564
Lipid	Lysoplasmalogen	1-(1-enyl-stearoyl)-GPE (P-18:0)*	39271		HMDB0240598		1.01	0.6436	0.3567
Amino Acid	Tyrosine Metabolism	vanillylmandelate (VMA)	1567	C05584	HMDB0000291	1245	1.09	0.6499	0.3585
Peptide	Gamma-glutamyl Amino Acid	gamma-glutamylglutamine	2730	C05283	HMDB0011738	150914	0.97	0.6506	0.3585
Peptide	Gamma-glutamyl Amino Acid	gamma-glutamylcitrulline*	62104				0.92	0.6495	0.3585
Nucleotide	Purine Metabolism, Adenine containing	adenosine 5'-diphosphate (ADP)	3108	C00008	HMDB0001341	6022	1.06	0.6498	0.3585
Xenobiotics	Food Component/Plant	2-oxindole-3-acetate	40479		HMDB0035514	3080590	1.4	0.65	0.3585
Nucleotide	Pyrimidine Metabolism, Uracil containing	pseudouridine	33442	C02067	HMDB0000767	15047	1.08	0.6516	0.3587
Lipid	Fatty Acid Metabolism (Acyl Carnitine, Monounsaturated)	eicosenoylcarnitine (C20:1)*	57519				0.96	0.6537	0.3594
Lipid	Phosphatidylcholine (PC)	1-oleoyl-2-docosahexaenoyl-GPC (18:1/22:6)*	52697		HMDB0008123	24778955	0.96	0.6545	0.3595
Lipid	Monoacylglycerol	1-palmitoleoylglycerol (16:1)*	52431		HMDB0011565		1.25	0.6564	0.3601
Amino Acid	Glutamate Metabolism	N-acetylglutamate	15720	C00624	HMDB0001138	70914	1.09	0.6597	0.3606
Amino Acid	Histidine Metabolism	1-methyl-4-imidazoleacetate	32350	C05828	HMDB0002820	75810	1.02	0.6586	0.3606
Amino Acid	Guanidino and Acetamido Metabolism	4-guanidinobutanoate	15681	C01035	HMDB0003464	500	0.98	0.659	0.3606
Xenobiotics	Food Component/Plant	sulfate of piperine metabolite C18H21NO3 (1)*	62297				1	0.6629	0.3616
Xenobiotics	Drug - Neurological	carbamazepine	37033	C06868 D00252	HMDB0014704	2554	1.01	0.6629	0.3616
Amino Acid	Histidine Metabolism	N-acetyl-3-methylhistidine*	43256		HMDB0240341	193270	1.37	0.6643	0.362
Amino Acid	Tyrosine Metabolism	4-methoxyphenol sulfate	48457				1.08	0.6675	0.3625
Lipid	Long Chain Polyunsaturated Fatty Acid (n3 and n6)	hexadecadienoate (16:2n6)	57652		HMDB0000477	13932172	1.01	0.6667	0.3625
Lipid	Fatty Acid, Dicarboxylate	2-hydroxyadipate	31934	C02360	HMDB0000321	193530	1.19	0.6669	0.3625
Xenobiotics	Food Component/Plant	sulfate of piperine metabolite C16H19NO3 (3)*	62296				0.97	0.6718	0.3642
Xenobiotics	Chemical	5-hydroxy-2-methylpyridine sulfate	63230				5.46	0.6721	0.3642
Amino Acid	Leucine, Isoleucine and Valine Metabolism	alpha-hydroxyisocaproate	22132	C03264	HMDB0000665 HMDB0000624 HMDB00746	92779;83697;439960	1.05	0.6804	0.3678
Xenobiotics	Chemical	gentisic acid-5-glucoside	48729			101339724	0.89	0.6804	0.3678
Amino Acid	Polyamine Metabolism	spermine	603	C00750	HMDB0001256	1103	0.82	0.684	0.3689
Lipid	Phosphatidylserine (PS)	1-stearoyl-2-oleoyl-GPS (18:0/18:1)	19265		HMDB0010163	9547087	1.08	0.686	0.3689
Lipid	Secondary Bile Acid Metabolism	taurocholenate sulfate*	32807				1.22	0.6832	0.3689
Cofactors and Vitamins	Ascorbate and Aldarate Metabolism	2-O-methylascorbic acid	63990		HMDB0240294	54726398	1.16	0.6852	0.3689
Xenobiotics	Food Component/Plant	N-acetyltheanine	62711				1	0.6854	0.3689
Amino Acid	Histidine Metabolism	1-ribosyl-imidazoleacetate*	61868	C05131	HMDB0002331	440569	1.07	0.6873	0.369
Lipid	Sphingomyelins	sphingomyelin (d18:1/25:0, d19:0/24:1, d20:1/23:0, d19:1/24:0)*	57478		HMDB0240671 HMDB0240675 HMDB0240673 HMDB0240674		1.04	0.6878	0.369
Lipid	Phospholipid Metabolism	choline phosphate	34396	C00588	HMDB0001565	1014	1.06	0.6916	0.3706
Lipid	Fatty Acid Metabolism (Acyl Carnitine, Polyunsaturated)	docosahexaenoylcarnitine (C22:6)*	57523				0.99	0.6942	0.3712
Lipid	Lysophospholipid	1-oleoyl-GPE (18:1)	35628		HMDB0011506	9547071	1.06	0.6936	0.3712
Lipid	Corticosteroids	cortolone glucuronide (1)	57699				1.09	0.6954	0.3714
Lipid	Fatty Acid Metabolism (Acyl Carnitine, Monounsaturated)	myristoleoylcarnitine (C14:1)*	48182		HMDB0240588	129691961	1.02	0.6978	0.3723
Xenobiotics	Chemical	1,2,3-benzenetriol sulfate (2)	48762		HMDB0060018 HMDB0060016	54110629;92013662	2.74	0.6999	0.373
Lipid	Ceramides	N-palmitoyl-sphingadienine (d18:2/16:0)*	57416		HMDB0240686		0.99	0.7023	0.3739
Amino Acid	Methionine, Cysteine, SAM and Taurine Metabolism	S-adenosylhomocysteine (SAH)	42382	C00021	HMDB0000939	439155	1.02	0.7104	0.3765
Amino Acid	Methionine, Cysteine, SAM and Taurine Metabolism	2-hydroxy-4-(methylthio)butanoic acid	63739		HMDB0037115	11427	0.99	0.7094	0.3765
Lipid	Lysophospholipid	1-palmitoyl-GPG (16:0)*	45970		HMDB0240601	3300276	1.03	0.71	0.3765
Xenobiotics	Tobacco Metabolite	2-hydroxyfluorene sulfate	62528				1.02	0.7086	0.3765
Amino Acid	Polyamine Metabolism	N-acetyl-isoputreanine	62309			131802901	1.08	0.7121	0.377
Nucleotide	Purine Metabolism, (Hypo)Xanthine/Inosine containing	urate	1604	C00366	HMDB0000289	1175	1.09	0.7158	0.3786
Cofactors and Vitamins	Ascorbate and Aldarate Metabolism	threonate	27738	C01620	HMDB0000943 HMDB0062620	5460407;151152	0.97	0.717	0.3788
Xenobiotics	Benzoate Metabolism	4-ethylcatechol sulfate	63072				1.11	0.7178	0.3788
Amino Acid	Glycine, Serine and Threonine Metabolism	N-acetylglycine	27710		HMDB0000532	10972	1.02	0.7237	0.3811
Amino Acid	Tryptophan Metabolism	tryptophan betaine	37097	C09213	HMDB0061115	442106	0.89	0.7238	0.3811
Lipid	Lactosylceramides (LCER)	lactosyl-N-behenoyl-sphingosine (d18:1/22:0)*	57422		HMDB0011594	44260143	0.94	0.7267	0.3823
Amino Acid	Tryptophan Metabolism	indolepropionate	32405		HMDB0002302	3744	1.05	0.7302	0.3837
Lipid	Lysophospholipid	1-stearoyl-GPE (18:0)	42398		HMDB0011130	9547068	0.98	0.7333	0.3842
Lipid	Sphingomyelins	sphingomyelin (d18:1/19:0, d19:1/18:0)*	57475				1	0.7334	0.3842
Xenobiotics	Benzoate Metabolism	2-ethylphenylsulfate	36847				0.85	0.7334	0.3842
Amino Acid	Tryptophan Metabolism	indoleacetylglutamine	42087		HMDB0013240	25200879	1.52	0.7349	0.3845
Lipid	Diacylglycerol	palmitoyl-oleoyl-glycerol (16:0/18:1) [1]*	54943	C13861	HMDB0007102	5282283	1.11	0.7371	0.3852
Amino Acid	Glutamate Metabolism	glutamine	53	C00064	HMDB0000641	5961	0.99	0.7388	0.3853
Xenobiotics	Food Component/Plant	glucuronide of piperine metabolite C17H21NO3 (4)*	62291				1.04	0.7403	0.3853
Xenobiotics	Food Component/Plant	(S)-a-amino-omega-caprolactam	63339	C02837		439823;440599	1.01	0.7401	0.3853
Partially Characterized Molecules	Partially Characterized Molecules	branched-chain, straight-chain, or cyclopropyl 12:1 fatty acid*	63683				1.07	0.7384	0.3853
Xenobiotics	Chemical	3-hydroxy-2-methylpyridine sulfate	63227				2.73	0.7427	0.3861
Lipid	Lysophospholipid	2-palmitoyl-GPC (16:0)*	35253		HMDB0061702	15061532	1.03	0.7437	0.3862
Lipid	Plasmalogen	1-(1-enyl-palmitoyl)-2-arachidonoyl-GPC (P-16:0/20:4)*	52689		HMDB0011220		0.99	0.7461	0.3871
Amino Acid	Methionine, Cysteine, SAM and Taurine Metabolism	cysteine s-sulfate	22176	C05824	HMDB0000731	115015	1.03	0.7497	0.3879
Peptide	Polypeptide	HWESASLLR	44657				0.93	0.7489	0.3879
Lipid	Progestin Steroids	5alpha-pregnan-3beta,20alpha-diol disulfate	37198		HMDB0094650	118703093	0.71	0.7502	0.3879
Lipid	Sphingomyelins	sphingomyelin (d18:1/18:1, d18:2/18:0)	37529		HMDB0012101	6443882	1.01	0.7525	0.3887
Xenobiotics	Food Component/Plant	tartarate	15336	C00552 C00898 C02107	HMDB0062642 HMDB0000956	444305;875	0.64	0.7552	0.3897
Amino Acid	Alanine and Aspartate Metabolism	aspartate	443	C00049	HMDB0000191	5960	0.98	0.7579	0.3902
Xenobiotics	Xanthine Metabolism	theophylline	18394	C07130	HMDB0001889	2153	1.68	0.757	0.3902
Lipid	Fatty Acid Metabolism (Acyl Choline)	linoleoylcholine*	57463		HMDB0013213	53481656	0.68	0.7594	0.3903
Lipid	Phospholipid Metabolism	phosphoethanolamine	1600	C00346	HMDB0000224	1015	1.02	0.7597	0.3903
Lipid	Fatty Acid, Monohydroxy	2-hydroxydecanoate	42489		HMDB0094656	21488	1.04	0.7658	0.3931
Amino Acid	Tryptophan Metabolism	indoleacetoylcarnitine*	62279				1.03	0.7719	0.3958
Lipid	Fatty Acid, Dicarboxylate	sebacate (C10-DC)	32398	C08277	HMDB0000792	5192	1.03	0.7833	0.4012
Amino Acid	Glutathione Metabolism	cysteinylglycine	35637	C01419	HMDB0000078	439498	0.86	0.7858	0.4014
Lipid	Androgenic Steroids	androsterone sulfate	31591		HMDB0002759	159663	0.88	0.7845	0.4014
Xenobiotics	Xanthine Metabolism	caffeine	569	C07481	HMDB0001847	2519	1.03	0.787	0.4014
Xenobiotics	Food Component/Plant	saccharin	21151	C12283	HMDB0029723	5143	1.38	0.7864	0.4014
Amino Acid	Leucine, Isoleucine and Valine Metabolism	isovalerylglycine	35107		HMDB00678	546304	1.02	0.7892	0.4021
Xenobiotics	Food Component/Plant	2-isopropylmalate	15667	C02504	HMDB0000402	77	1.32	0.792	0.4024
Xenobiotics	Food Component/Plant	piperine	33935	C03882	HMDB0029377	638024	0.86	0.7922	0.4024
Xenobiotics	Chemical	3-bromo-5-chloro-2,6-dihydroxybenzoic acid*	63681			134581543	1.1	0.7905	0.4024
Peptide	Gamma-glutamyl Amino Acid	gamma-glutamylhistidine	18245		HMDB0029151	7017195	0.87	0.7958	0.4034
Lipid	Fatty Acid Metabolism (Acyl Carnitine, Hydroxy)	3-hydroxyoctanoylcarnitine (2)	64394				0.98	0.7954	0.4034
Lipid	Diacylglycerol	palmitoyl-oleoyl-glycerol (16:0/18:1) [2]*	54942	C13861	HMDB0007102	5282283	1.08	0.7991	0.4046
Lipid	Hexosylceramides (HCER)	glycosyl-N-behenoyl-sphingosine (d18:1/22:0)*	57371				0.96	0.8048	0.4071
Lipid	Fatty Acid, Dihydroxy	9,10-DiHOME	38399	C14828	HMDB0004704	9966640	0.93	0.8097	0.4092
Amino Acid	Alanine and Aspartate Metabolism	hydroxyasparagine**	62060	C20631	HMDB32332	15991574	1.04	0.8112	0.4095
Nucleotide	Purine Metabolism, Adenine containing	adenosine 5'-monophosphate (AMP)	32342	C00020	HMDB0000045	6083	1.05	0.8241	0.4156
Lipid	Fatty Acid Metabolism (also BCAA Metabolism)	2-methylmalonylcarnitine (C4-DC)	35482		HMDB0013133	53481628	1.08	0.8309	0.4177
Lipid	Androgenic Steroids	5alpha-androstan-3alpha,17alpha-diol monosulfate	37183		HMDB0000412		1.01	0.8295	0.4177
Cofactors and Vitamins	Tocopherol Metabolism	delta-CEHC glucuronide	62286				1.06	0.8303	0.4177
Peptide	Fibrinogen Cleavage Peptide	fibrinopeptide B (1-13)**	62813				0.63	0.8349	0.4184
Lipid	Phosphatidylethanolamine (PE)	1,2-dipalmitoyl-GPE (16:0/16:0)*	57341		HMDB0008923	445468	1.02	0.8338	0.4184
Lipid	Sphingomyelins	sphingomyelin (d18:1/21:0, d17:1/22:0, d16:1/23:0)*	52495		HMDB0240621 HMDB0240611 HMDB0240619		1.03	0.8365	0.4184
Lipid	Sphingosines	sphingosine	17747	C00319	HMDB0000252	5280335	1.23	0.8365	0.4184
Nucleotide	Purine Metabolism, Adenine containing	N6-carbamoylthreonyladenosine	35157		HMDB0041623	161466	1.06	0.8364	0.4184
Amino Acid	Tyrosine Metabolism	phenol sulfate	32553	C02180	HMDB0060015	74426	1.04	0.8417	0.4196
Amino Acid	Tryptophan Metabolism	anthranilate	57746	C00108	HMDB0001123	227	1	0.8399	0.4196
Amino Acid	Methionine, Cysteine, SAM and Taurine Metabolism	cystathionine	15705	C02291	HMDB0000099	439258	1.2	0.8414	0.4196
Xenobiotics	Food Component/Plant	phytanate	598	C01607	HMDB0000801	26840	0.88	0.8425	0.4196
Xenobiotics	Benzoate Metabolism	2-methoxyhydroquinone sulfate (2)	64050				0.84	0.845	0.4204
Amino Acid	Urea cycle; Arginine and Proline Metabolism	N-methylhydroxyproline**	62068			9860390	0.92	0.8465	0.4207
Lipid	Pregnenolone Steroids	21-hydroxypregnenolone monosulfate (1)	37174			174681	1.03	0.8525	0.4211
Nucleotide	Pyrimidine Metabolism, Uracil containing	3-(3-amino-3-carboxypropyl)uridine*	62924			171198	1.1	0.8504	0.4211
Xenobiotics	Xanthine Metabolism	1,3,7-trimethylurate	34404	C16361	HMDB0002123	79437	1.03	0.8487	0.4211
Xenobiotics	Xanthine Metabolism	7-methylxanthine	34390	C16353	HMDB0001991	68374	1.61	0.8528	0.4211
Xenobiotics	Food Component/Plant	2,3-dihydroxyisovalerate	38276	C04039	HMDB0012141	677	0.49	0.8532	0.4211
Xenobiotics	Food Component/Plant	sulfate of piperine metabolite C16H19NO3 (2)*	62295				0.97	0.853	0.4211
Xenobiotics	Drug - Antibiotic	metronidazole	57642	C07203 D00409 DG00006	HMDB0015052	4173	0.91	0.85	0.4211
Amino Acid	Methionine, Cysteine, SAM and Taurine Metabolism	cysteine	1868	C00097	HMDB0000574	5862	0.99	0.8559	0.422
Nucleotide	Purine Metabolism, (Hypo)Xanthine/Inosine containing	N1-methylinosine	48351		HMDB0002721	650095	1.03	0.8607	0.4239
Amino Acid	Glycine, Serine and Threonine Metabolism	2-methylserine	53229	C02115		94309	1.01	0.8628	0.4241
Nucleotide	Purine Metabolism, (Hypo)Xanthine/Inosine containing	hypoxanthine	3127	C00262	HMDB0000157	790;135398638	1.01	0.8619	0.4241
Amino Acid	Lysine Metabolism	N2-acetyllysine	36751	C12989	HMDB0000446	92907	1.11	0.8656	0.4242
Xenobiotics	Food Component/Plant	N-(2-furoyl)glycine	31536		HMDB0000439	21863	1.54	0.8655	0.4242
Xenobiotics	Chemical	2,4-dichlorophenol sulfate	48459			9837697	1.18	0.8644	0.4242
Lipid	Fatty Acid Metabolism (Acyl Carnitine, Long Chain Saturated)	margaroylcarnitine (C17)*	57512		HMDB0006210	53477803	1.04	0.8671	0.4245
Lipid	Secondary Bile Acid Metabolism	glycocholenate sulfate*	57741				1.07	0.868	0.4245
Nucleotide	Pyrimidine Metabolism, Uracil containing	2'-O-methyluridine	57655		HMDB0240328	102212	1	0.87	0.4246
Xenobiotics	Drug - Analgesics, Anesthetics	ibuprofen acyl glucuronide	38366		HMDB0010343	163959	0.7	0.8693	0.4246
Amino Acid	Histidine Metabolism	4-imidazoleacetate	32349	C02835	HMDB0002024	96215	1	0.8799	0.4257
Amino Acid	Lysine Metabolism	N2-acetyl,N6-methyllysine	62954				1.07	0.8751	0.4257
Amino Acid	Leucine, Isoleucine and Valine Metabolism	2-methylbutyrylglycine	31928		HMDB0000339	193872	1.12	0.8793	0.4257
Peptide	Polypeptide	bradykinin	22154	C00306	HMDB0004246	439201	1.05	0.8744	0.4257
Peptide	Polypeptide	XHWESASXXR*	31538				0.95	0.8783	0.4257
Lipid	Fatty Acid, Dicarboxylate	hexadecenedioate (C16:1-DC)*	61862				0.98	0.878	0.4257
Lipid	Fatty Acid, Amino	2-aminoheptanoate	43761		HMDB0094649	227939	1	0.8781	0.4257
Xenobiotics	Food Component/Plant	maltol sulfate	48696				1.17	0.8791	0.4257
Xenobiotics	Drug - Analgesics, Anesthetics	carboxyibuprofen glucuronide*	62067		HMDB60564	135390721	0.96	0.8755	0.4257
Lipid	Phosphatidylcholine (PC)	1-stearoyl-2-arachidonoyl-GPC (18:0/20:4)	42450		HMDB0008048	16219824	1	0.8893	0.4298
Amino Acid	Leucine, Isoleucine and Valine Metabolism	N-acetylleucine	1587	C02710	HMDB0011756	70912	1.03	0.8928	0.4309
Amino Acid	Urea cycle; Arginine and Proline Metabolism	arginine	1638	C00062	HMDB0000517	6322	0.98	0.8934	0.4309
Xenobiotics	Chemical	3,5-dichloro-2,6-dihydroxybenzoic acid	63589			24721632	1.12	0.8944	0.431
Lipid	Sphingomyelins	sphingomyelin (d17:1/16:0, d18:1/15:0, d16:1/17:0)*	52433		HMDB0240608 HMDB0240617		1	0.8958	0.4312
Lipid	Fatty Acid, Monohydroxy	16-hydroxypalmitate	39609	C18218	HMDB0006294	10466	0.99	0.9	0.4328
Amino Acid	Tryptophan Metabolism	indolelactate	18349	C02043	HMDB0000671	92904	1.02	0.902	0.4333
Nucleotide	Pyrimidine Metabolism, Uracil containing	5-methyluridine (ribothymidine)	35136		HMDB0000884	445408	0.98	0.905	0.4343
Lipid	Fatty Acid Metabolism (Acyl Carnitine, Long Chain Saturated)	palmitoylcarnitine (C16)	44681	C02990	HMDB0000222	461	1.01	0.9107	0.4348
Lipid	Fatty Acid Metabolism (Acyl Carnitine, Hydroxy)	3-hydroxydecanoylcarnitine	63358		HMDB0061636	121454166	0.98	0.9148	0.4348
Lipid	Lysophospholipid	1-palmitoyl-GPE (16:0)	35631		HMDB0011503	9547069	0.98	0.9104	0.4348
Lipid	Ceramides	ceramide (d18:2/24:1, d18:1/24:2)*	57443		HMDB0240679 HMDB0240680		1	0.9144	0.4348
Lipid	Progestin Steroids	pregnanediol-3-glucuronide	40708		HMDB0010318	123796	0.84	0.9103	0.4348
Lipid	Androgenic Steroids	5alpha-androstan-3alpha,17beta-diol 17-glucuronide	47132				0.99	0.9086	0.4348
Xenobiotics	Benzoate Metabolism	o-cresol sulfate	36845		HMDB0011635	11615528	0.69	0.9124	0.4348
Xenobiotics	Food Component/Plant	ethyl alpha-glucopyranoside	63152		HMDB0029968	11127487	0.83	0.9143	0.4348
Xenobiotics	Drug - Antibiotic	desethylamodiaquine	64511		HMDB0060977	122068	1.25	0.9113	0.4348
Xenobiotics	Drug - Topical Agents	salicylate	1515	C00805	HMDB0001895	338	0.98	0.9131	0.4348
Carbohydrate	Glycolysis, Gluconeogenesis, and Pyruvate Metabolism	pyruvate	48990	C00022	HMDB0000243	1060	0.92	0.9181	0.4359
Lipid	Fatty Acid Metabolism (Acyl Choline)	palmitoylcholine	52944		HMDB0240592	151731	0.79	0.9239	0.4378
Xenobiotics	Chemical	3-hydroxypyridine sulfate	48448				1.21	0.9236	0.4378
Xenobiotics	Drug - Cardiovascular	valsartan	48566		HMDB0014323	60846	1.03	0.9253	0.438
Amino Acid	Methionine, Cysteine, SAM and Taurine Metabolism	2,3-dihydroxy-5-methylthio-4-pentenoate (DMTPA)*	62805		HMDB0240388		1.05	0.9278	0.4385
Lipid	Phosphatidylinositol (PI)	1-stearoyl-2-linoleoyl-GPI (18:0/18:2)	52468		HMDB0009809		1.01	0.9282	0.4385
Partially Characterized Molecules	Partially Characterized Molecules	bilirubin degradation product, C16H18N2O5 (3)**	64414				1.07	0.9306	0.4392
Lipid	Fatty Acid Metabolism (Acyl Carnitine, Long Chain Saturated)	stearoylcarnitine (C18)	34409		HMDB0000848	3006797	1.03	0.9317	0.4393
Lipid	Fatty Acid, Dihydroxy	12,13-DiHOME	38395	C14829	HMDB0004705	10236635	1.01	0.9367	0.4413
Xenobiotics	Drug - Antibiotic	triclosan sulfate	62732		HMDB0061387	67606152	1.04	0.9389	0.4419
Lipid	Fatty Acid, Dicarboxylate	eicosenedioate (C20:1-DC)*	62923				1.03	0.9425	0.4431
Xenobiotics	Xanthine Metabolism	1,7-dimethylurate	34400	C16356	HMDB0011103	91611	0.95	0.9432	0.4431
Lipid	Fatty Acid, Dicarboxylate	2-hydroxyglutarate	52294	C02630	HMDB0059655	43	1.03	0.9453	0.4436
Amino Acid	Methionine, Cysteine, SAM and Taurine Metabolism	N-formylmethionine	2829	C03145	HMDB0001015	439750	1.03	0.9471	0.444
Lipid	Fatty Acid, Amino	2-aminooctanoate	43343		HMDB0000991	69522	1	0.9511	0.4446
Lipid	Lysophospholipid	1-linoleoyl-GPE (18:2)*	36600		HMDB0011507	52925130	1.04	0.9516	0.4446
Xenobiotics	Food Component/Plant	glucuronide of piperine metabolite C17H21NO3 (5)*	62292				1	0.9502	0.4446
Xenobiotics	Drug - Antibiotic	ciprofloxacin	57614	C05349	HMDB0014677	2764	1.05	0.952	0.4446
Amino Acid	Tyrosine Metabolism	vanillactate	54910		HMDB0000913	160637	1.15	0.9586	0.4468
Xenobiotics	Xanthine Metabolism	5-acetylamino-6-amino-3-methyluracil	34424	C16366	HMDB0004400	88299	1.01	0.9581	0.4468
Amino Acid	Methionine, Cysteine, SAM and Taurine Metabolism	N-acetylmethionine	1589	C02712	HMDB0011745	448580	1.04	0.9603	0.4472
Lipid	Ceramides	ceramide (d18:1/20:0, d16:1/22:0, d20:1/18:0)*	57440		HMDB0240684 HMDB0004951 HMDB0240682		1.01	0.9619	0.4475
Lipid	Fatty Acid Metabolism (Acyl Carnitine, Long Chain Saturated)	arachidoylcarnitine (C20)*	57513		HMDB0006460	53477833	1	0.9706	0.4511
Amino Acid	Tyrosine Metabolism	tyramine O-sulfate	48408		HMDB0006409	153005	1.33	0.9768	0.4519
Lipid	Fatty Acid, Dicarboxylate	suberate (C8-DC)	15730	C08278	HMDB0000893	10457	0.97	0.9744	0.4519
Lipid	Lysoplasmalogen	1-(1-enyl-palmitoyl)-GPE (P-16:0)*	39270		HMDB0011152		0.98	0.9747	0.4519
Lipid	Lactosylceramides (LCER)	lactosyl-N-stearoyl-sphingosine (d18:1/18:0)*	54980		HMDB0011591	10260120	1	0.9761	0.4519
Lipid	Progestin Steroids	5alpha-pregnan-diol disulfate	46172		HMDB0240582 HMDB0240581	3082277;5127902	1.03	0.9787	0.4519
Lipid	Primary Bile Acid Metabolism	glycochenodeoxycholate	32346	C05466	HMDB0000637	12544	1.43	0.9764	0.4519
Xenobiotics	Drug - Other	1-hydroxy-2-naphthalenecarboxylate	38140	C03203		54675865	0.85	0.9788	0.4519
Lipid	Fatty Acid, Dicarboxylate	dodecadienoate (12:2)*	62276			25480	1.01	0.9876	0.4547
Lipid	Sphingolipid Synthesis	sphingadienine	57426			6449795	1.16	0.9867	0.4547
Xenobiotics	Food Component/Plant	histidine betaine (hercynine)*	62278		HMDB0029422	3083620	1.04	0.9858	0.4547
Amino Acid	Urea cycle; Arginine and Proline Metabolism	pro-hydroxy-pro	35127		HMDB0006695	11902893	1.03	0.9895	0.4551
Amino Acid	Alanine and Aspartate Metabolism	N-acetylalanine	1585	C02847	HMDB0000766	88064	1.01	0.9917	0.4557
Xenobiotics	Drug - Analgesics, Anesthetics	carboxyibuprofen	43333		HMDB0060564	10444113	0.91	0.9957	0.4571
Xenobiotics	Chemical	2-naphthol sulfate	62520			74428	0.88	0.9971	0.4573
Lipid	Diacylglycerol	myristoyl-linoleoyl-glycerol (14:0/18:2) [1]*	57407		HMDB0007016	14275352	1
Xenobiotics	Drug - Analgesics, Anesthetics	naproxen	12122	C01517	HMDB0001923	156391	1
Xenobiotics	Drug - Analgesics, Anesthetics	desmethylnaproxen	46331		HMDB0013989	162920	1
Xenobiotics	Drug - Analgesics, Anesthetics	desmethylnaproxen sulfate	46106			184679	1
Xenobiotics	Drug - Antibiotic	6-O-demethylgriseofulvin	64191				1
Xenobiotics	Drug - Gastrointestinal	ranitidine	38595	D00422	HMDB0001930	3001055	1
Xenobiotics	Drug - Gastrointestinal	ranitidine N-oxide*	62485			62985	1
Xenobiotics	Drug - Psychoactive	THC carboxylic acid	61836			107885	1
Xenobiotics	Drug - Psychoactive	THC carboxylic acid glucuronide	61848				1

## Sheet: Table 4B. DEM (p<0.05 &FDR<0.1
Super Pathway	Sub Pathway	Biochemical Name	Comp ID	KEGG	HMDB	PUBCHEM	Fold Change (T2D vs. non-T2D)	p-value	q-value
Carbohydrate	Glycolysis, Gluconeogenesis, and Pyruvate Metabolism	1,5-anhydroglucitol (1,5-AG)	20675	C07326	HMDB0002712	64960	0.39	0	0
Peptide	Dipeptide	phenylalanylalanine	41374		HMDB0028988	5488196	0.44	0.0077	0.0198
Peptide	Fibrinogen Cleavage Peptide	fibrinopeptide A (3-16)**	62811			25078015	0.44	0.0188	0.0369
Peptide	Fibrinogen Cleavage Peptide	fibrinopeptide A (2-15)**	62809			25078015	0.53	0.01	0.0233
Peptide	Fibrinogen Cleavage Peptide	fibrinopeptide B (1-11)**	62815			16132131	0.56	0.0301	0.0495
Peptide	Dipeptide	valylglycine	40475		HMDB0029127	136487	0.58	0.0171	0.0341
Peptide	Dipeptide	leucylglycine	40045		HMDB0028929	79070	0.61	0.0472	0.0684
Xenobiotics	Xanthine Metabolism	1-methylxanthine	34389	C16358	HMDB0010738	80220	0.64	0.0379	0.0587
Peptide	Dipeptide	threonylphenylalanine	31530		HMDB0029068	7010580	0.65	0.0243	0.0434
Lipid	Lysophospholipid	1-palmitoyl-GPI (16:0)	35305		HMDB0061695	71296207	0.66	0.0015	0.0062
Lipid	Medium Chain Fatty Acid	laurate (12:0)	1645	C02679	HMDB0000638	3893	0.66	0.0079	0.02
Xenobiotics	Drug - Analgesics, Anesthetics	ibuprofen	17799	C01588	HMDB0001925	3672	0.66	0.0122	0.0271
Amino Acid	Histidine Metabolism	carnosine	1768	C00386	HMDB0000033	439224	0.67	0.0469	0.0684
Lipid	Secondary Bile Acid Metabolism	hyocholate	34093	C17649	HMDB0000760	92805	0.68	0.0193	0.0375
Lipid	Medium Chain Fatty Acid	caproate (6:0)	32489	C01585	HMDB0000535	8892	0.68	0.0354	0.0557
Peptide	Dipeptide	isoleucylglycine	40008		HMDB0028907	342532	0.69	9.495e-06	0.0001
Lipid	Fatty Acid, Dicarboxylate	tetradecadienedioate (C14:2-DC)*	62918			86018718	0.69	0.0034	0.0114
Lipid	Lysophospholipid	2-palmitoleoyl-GPC (16:1)*	47118		HMDB10383	122164832	0.7	7.0801e-05	0.0007
Lipid	Plasmalogen	1-(1-enyl-palmitoyl)-2-palmitoleoyl-GPC (P-16:0/16:1)*	52713		HMDB0011207	52923882	0.71	1.0082e-11	4.9111e-10
Xenobiotics	Food Component/Plant	methyl glucopyranoside (alpha + beta)	46144		HMDB0029965	445238;3036743;2108	0.71	3.6638e-11	1.6224e-09
Lipid	Long Chain Monounsaturated Fatty Acid	myristoleate (14:1n5)	32418	C08322	HMDB0002000	5281119	0.72	0.0002	0.0013
Lipid	Lysophospholipid	1-palmitoleoyl-GPC (16:1)*	33230		HMDB0010383	24779461	0.73	6.2691e-09	1.9086e-07
Lipid	Sphingomyelins	sphingomyelin (d18:2/14:0, d18:1/14:1)*	47154		HMDB0240637 HMDB0240612		0.73	4.3526e-07	9.6372e-06
Lipid	Lysoplasmalogen	1-(1-enyl-palmitoyl)-GPC (P-16:0)*	52474		HMDB0010407	10917802	0.73	1.2677e-05	0.0002
Xenobiotics	Chemical	perfluorooctanoate (PFOA)	62071		HMDB0059587	9554	0.73	0.0091	0.0221
Lipid	Fatty Acid, Monohydroxy	8-hydroxyoctanoate	21239		HMDB0061914	69820	0.73	0.0233	0.042
Amino Acid	Glutathione Metabolism	5-oxoproline	1494	C01879 C02237	HMDB0000267	439685;7405	0.74	3.3545e-06	6.0518e-05
Peptide	Fibrinogen Cleavage Peptide	fibrinopeptide A (5-16)*	62148				0.74	0.0162	0.0329
Amino Acid	Methionine, Cysteine, SAM and Taurine Metabolism	N-acetyltaurine	48187		HMDB0240253	159864	0.75	0.0002	0.0013
Peptide	Gamma-glutamyl Amino Acid	gamma-glutamylglutamate	36738	C05282	HMDB0011737	92865	0.75	0.0319	0.0517
Lipid	Hexosylceramides (HCER)	glycosyl ceramide (d18:2/24:1, d18:1/24:2)*	57453				0.76	1.2423e-08	3.3618e-07
Lipid	Fatty Acid Metabolism (also BCAA Metabolism)	butyrylglycine	31850		HMDB0000808	88412	0.76	0.003	0.0106
Lipid	Fatty Acid Metabolism (Acyl Carnitine, Monounsaturated)	5-dodecenoylcarnitine (C12:1)	61769		HMDB13326	91825571	0.76	0.008	0.0201
Lipid	Hexosylceramides (HCER)	glycosyl-N-behenoyl-sphingadienine (d18:2/22:0)*	57421				0.77	6.4393e-08	1.5683e-06
Lipid	Lysophospholipid	1-stearoyl-GPI (18:0)	19324		HMDB0240261	71581135;42607495	0.77	0.0191	0.0373
Lipid	Long Chain Monounsaturated Fatty Acid	palmitoleate (16:1n7)	33447	C08362	HMDB0003229	445638	0.78	0.0038	0.012
Xenobiotics	Benzoate Metabolism	3-(4-hydroxyphenyl)propionate	39587	C01744	HMDB0002199	10394	0.78	0.0296	0.049
Amino Acid	Tryptophan Metabolism	oxindolylalanine	64568			20977764	0.78	0.0417	0.0628
Lipid	Sphingolipid Synthesis	sphinganine-1-phosphate	52605		HMDB0001383	520	0.8	4.5541e-05	0.0004
Lipid	Fatty Acid Metabolism (Acyl Carnitine, Polyunsaturated)	dihomo-linolenoylcarnitine (C20:3n3 or 6)*	57521				0.8	0.0002	0.0013
Lipid	Sphingomyelins	sphingomyelin (d18:1/20:2, d18:2/20:1, d16:1/22:2)*	57481				0.8	0.003	0.0106
Lipid	Fatty Acid Metabolism (Acyl Carnitine, Polyunsaturated)	arachidonoylcarnitine (C20:4)	57518		HMDB0006455	136212424	0.8	0.0035	0.0115
Lipid	Endocannabinoid	N-stearoylserine*	61822				0.8	0.0068	0.0183
Lipid	Primary Bile Acid Metabolism	glyco-beta-muricholate**	62066				0.8	0.0069	0.0185
Amino Acid	Lysine Metabolism	N6,N6,N6-trimethyllysine	1498	C03793	HMDB0001325	440120	0.81	7.9142e-06	0.0001
Lipid	Hexosylceramides (HCER)	glycosyl ceramide (d18:1/20:0, d16:1/22:0)*	57595				0.81	3.7458e-05	0.0004
Peptide	Gamma-glutamyl Amino Acid	gamma-glutamylisoleucine*	34456		HMDB0011170	22885096	0.81	0.0149	0.0316
Amino Acid	Tyrosine Metabolism	N-formylphenylalanine	48433		HMDB0240317	7064571;759256	0.81	0.0352	0.0557
Lipid	Fatty Acid Metabolism (Acyl Glycine)	hexanoylglycine	35436		HMDB0000701	99463	0.81	0.0493	0.0704
Amino Acid	Tryptophan Metabolism	6-bromotryptophan	62503			9856996	0.82	7.5754e-05	0.0007
Amino Acid	Urea cycle; Arginine and Proline Metabolism	3-amino-2-piperidone	62853		HMDB0000323	5200225	0.82	0.0013	0.0056
Lipid	Lysophospholipid	1-stearoyl-GPC (18:0)	33961		HMDB0010384	497300	0.83	1.1994e-05	0.0001
Lipid	Lactosylceramides (LCER)	lactosyl-N-nervonoyl-sphingosine (d18:1/24:1)*	57370		HMDB0004872		0.83	4.1616e-05	0.0004
Lipid	Phosphatidylcholine (PC)	1-palmitoyl-2-palmitoleoyl-GPC (16:0/16:1)*	52470		HMDB0007969	6443788	0.83	0.0016	0.0065
Amino Acid	Urea cycle; Arginine and Proline Metabolism	ornithine	1493	C00077	HMDB0000214	6262	0.83	0.0043	0.0132
Carbohydrate	Glycolysis, Gluconeogenesis, and Pyruvate Metabolism	3-phosphoglycerate	1414	C00597	HMDB0000807	724	0.83	0.0066	0.0179
Amino Acid	Glycine, Serine and Threonine Metabolism	glycine	58	C00037	HMDB0000123	750	0.84	2.9746e-05	0.0003
Lipid	Fatty Acid, Dicarboxylate	hydroxy-CMPF*	62277				0.84	0.0025	0.0091
Xenobiotics	Food Component/Plant	3-formylindole	62863	C08493	HMDB29737	10256	0.84	0.0339	0.0542
Lipid	Plasmalogen	1-(1-enyl-palmitoyl)-2-oleoyl-GPC (P-16:0/18:1)*	52478		HMDB0007996	34779384	0.85	1.0679e-05	0.0001
Amino Acid	Tyrosine Metabolism	N-acetyltyrosine	32390		HMDB0000866	68310	0.85	0.0003	0.0019
Lipid	Dihydrosphingomyelins	myristoyl dihydrosphingomyelin (d18:0/14:0)*	57365		HMDB0012085	44260138	0.85	0.0122	0.0271
Energy	TCA Cycle	citraconate/glutaconate	47076	C02226 C02214	HMDB0000620 HMDB0000634	643798;5280498	0.85	0.0213	0.0397
Lipid	Lysophospholipid	1-oleoyl-GPI (18:1)	36602		HMDB0061693	86289645	0.85	0.0249	0.0436
Lipid	Lysophospholipid	1-oleoyl-GPC (18:1)	48258	C03916	HMDB0002815	16081932	0.86	1.8428e-05	0.0002
Lipid	Sphingomyelins	sphingomyelin (d18:2/24:2)*	57479		HMDB0240644		0.86	0.0036	0.0115
Lipid	Fatty Acid, Dicarboxylate	decadienedioic acid (C10:2-DC)**	63685			17789717	0.86	0.0168	0.0337
Peptide	Gamma-glutamyl Amino Acid	gamma-glutamyltyrosine	2734		HMDB0011741	94340	0.86	0.0443	0.0662
Lipid	Endocannabinoid	oleoyl ethanolamide	38102		HMDB0002088	5283454	0.86	0.0452	0.0669
Amino Acid	Glycine, Serine and Threonine Metabolism	threonine	1284	C00188	HMDB0000167	6288	0.87	8.7181e-05	0.0008
Lipid	Lactosylceramides (LCER)	lactosyl-N-palmitoyl-sphingosine (d18:1/16:0)	53010		HMDB0006750	53477895	0.87	9.3663e-05	0.0008
Amino Acid	Creatine Metabolism	guanidinoacetate	43802	C00581	HMDB0000128	763	0.87	0.0005	0.0027
Lipid	Carnitine Metabolism	deoxycarnitine	36747	C01181	HMDB0001161	22620	0.87	0.0024	0.0089
Lipid	Sphingomyelins	sphingomyelin (d18:1/22:2, d18:2/22:1, d16:1/24:2)*	57477		HMDB0240672 HMDB0240670 HMDB0240669		0.87	0.0047	0.0138
Lipid	Lysophospholipid	1-lignoceroyl-GPC (24:0)	49617		HMDB0010405	24779481	0.87	0.0048	0.014
Lipid	Fatty Acid Metabolism (Acyl Carnitine, Monounsaturated)	palmitoleoylcarnitine (C16:1)*	53223		HMDB0013207	71464547	0.87	0.0097	0.0232
Peptide	Gamma-glutamyl Amino Acid	gamma-glutamylphenylalanine	33422		HMDB0000594	111299	0.87	0.0267	0.0454
Lipid	Plasmalogen	1-(1-enyl-palmitoyl)-2-linoleoyl-GPC (P-16:0/18:2)*	52682		HMDB0011211	24779386	0.88	0.0003	0.0018
Lipid	Sphingomyelins	sphingomyelin (d18:2/21:0, d16:2/23:0)*	57480		HMDB0240676		0.88	0.0102	0.0236
Lipid	Phosphatidylinositol (PI)	1-palmitoyl-2-oleoyl-GPI (16:0/18:1)*	52669		HMDB0009783	71296232	0.88	0.0153	0.0319
Lipid	Fatty Acid Metabolism (Acyl Carnitine, Polyunsaturated)	dihomo-linoleoylcarnitine (C20:2)*	57520				0.88	0.0218	0.0403
Lipid	Phosphatidylinositol (PI)	1-stearoyl-2-oleoyl-GPI (18:0/18:1)*	52726		HMDB0240667		0.88	0.0251	0.0436
Amino Acid	Histidine Metabolism	N-acetylcarnosine	43488		HMDB0012881	9903482	0.88	0.0294	0.0489
Partially Characterized Molecules	Partially Characterized Molecules	glutamine_degradant*	46225				0.88	0.0346	0.0548
Amino Acid	Tyrosine Metabolism	tyrosine	1299	C00082	HMDB0000158	6057	0.89	0.0013	0.0056
Lipid	Sphingosines	sphingosine 1-phosphate	34445	C06124	HMDB0000277	5283560	0.89	0.0044	0.0132
Lipid	Sphingomyelins	sphingomyelin (d17:2/16:0, d18:2/15:0)*	57483		HMDB0240677		0.89	0.016	0.0329
Amino Acid	Glutamate Metabolism	glutamate	57	C00025 C00217	HMDB0000148	33032	0.89	0.0469	0.0684
Lipid	Phosphatidylcholine (PC)	1-stearoyl-2-oleoyl-GPC (18:0/18:1)	52438		HMDB0008038	24778825	0.9	0.0022	0.0086
Lipid	Sphingomyelins	sphingomyelin (d18:1/20:1, d18:2/20:0)*	48491		HMDB0240610 HMDB0240632		0.9	0.0025	0.0091
Amino Acid	Alanine and Aspartate Metabolism	asparagine	512	C00152	HMDB0000168	6267	0.9	0.0153	0.0319
Amino Acid	Methionine, Cysteine, SAM and Taurine Metabolism	taurine	2125	C00245	HMDB0000251	1123	0.9	0.0277	0.0466
Lipid	Endocannabinoid	N-oleoylserine	57664			44190514	0.9	0.0496	0.0706
Amino Acid	Urea cycle; Arginine and Proline Metabolism	citrulline	2132	C00327	HMDB0000904	9750	0.91	0.0011	0.0051
Lipid	Sphingomyelins	sphingomyelin (d18:2/24:1, d18:1/24:2)*	52437		HMDB0240636 HMDB0240615	85336023	0.91	0.0057	0.0158
Nucleotide	Pyrimidine Metabolism, Thymine containing	5,6-dihydrothymine	1418	C00906	HMDB0000079	93556	0.91	0.0216	0.0401
Xenobiotics	Drug - Gastrointestinal	cimetidine	42592	C06952 D00295	HMDB0014644	2756	0.91	0.0365	0.057
Lipid	Hexosylceramides (HCER)	glycosyl-N-palmitoyl-sphingosine (d18:1/16:0)	53013				0.92	0.0133	0.0292
Xenobiotics	Chemical	EDTA	22163	C00284	HMDB0015109	6049	0.93	0.0037	0.0118
Amino Acid	Histidine Metabolism	histidine	59	C00135	HMDB0000177	6274	0.93	0.0102	0.0236
Lipid	Plasmalogen	1-(1-enyl-palmitoyl)-2-palmitoyl-GPC (P-16:0/16:0)*	52716		HMDB0011206	11146967	0.93	0.0115	0.026
Nucleotide	Pyrimidine Metabolism, Uracil containing	5,6-dihydrouridine	61833		HMDB0000497	94312	0.93	0.0399	0.0609
Lipid	Lysophospholipid	1-palmitoyl-GPC (16:0)	33955	C04102	HMDB0010382	86554	0.94	0.0195	0.0376
Amino Acid	Glycine, Serine and Threonine Metabolism	serine	1648	C00065	HMDB0000187	5951	0.95	0.0375	0.0581
Lipid	Phosphatidylcholine (PC)	1-stearoyl-2-linoleoyl-GPC (18:0/18:2)*	52452		HMDB0008039	6441487	0.96	0.039	0.0601
Amino Acid	Glutamate Metabolism	N-acetylglutamine	33943	C02716	HMDB0006029	182230	0.97	0.0328	0.0525
Xenobiotics	Chemical	dimethyl sulfone	43424	C11142	HMDB0004983	6213	1.03	0.0093	0.0224
Lipid	Phosphatidylcholine (PC)	1-palmitoyl-2-linoleoyl-GPC (16:0/18:2)	42446		HMDB0007973	5287971	1.04	0.0361	0.0566
Amino Acid	Leucine, Isoleucine and Valine Metabolism	isoleucine	1125	C16424 C00407 C06418	HMDB0000172	6306	1.06	0.0048	0.0139
Amino Acid	Leucine, Isoleucine and Valine Metabolism	leucine	60	C00123	HMDB0000687	6106	1.07	0.0223	0.0408
Lipid	Phosphatidylcholine (PC)	1-palmitoyl-2-arachidonoyl-GPC (16:0/20:4n6)	52462	C05208	HMDB0007982	10747814	1.09	0.0085	0.0209
Lipid	Phosphatidylcholine (PC)	1-palmitoyl-2-docosahexaenoyl-GPC (16:0/22:6)	52610		HMDB0007991	6441886	1.1	0.0065	0.0179
Lipid	Ceramides	N-palmitoyl-sphingosine (d18:1/16:0)	44877		HMDB0004949	5283564	1.11	0.0471	0.0684
Amino Acid	Lysine Metabolism	N6-methyllysine	62860	C02728	HMDB0002038	164795	1.12	0.0491	0.0703
Amino Acid	Leucine, Isoleucine and Valine Metabolism	valine	1649	C00183	HMDB0000883	6287	1.13	0.0003	0.0019
Carbohydrate	Pentose Metabolism	ribitol	15772	C00532 C01904 C00474 C00379	HMDB0002917 HMDB0000508 HMDB0001851 HMDB0000568	6912	1.13	0.0012	0.0054
Energy	TCA Cycle	aconitate [cis or trans]	46173	C02341 C004174	HMDB0000958 HMDB000072	643757;444212	1.14	0.0011	0.0052
Lipid	Fatty Acid Metabolism (Acyl Carnitine, Short Chain)	acetylcarnitine (C2)	32198	C02571	HMDB0000201	7045767	1.14	0.0071	0.0186
Lipid	Lysophospholipid	1-arachidonoyl-GPI (20:4)*	34214		HMDB0061690	121596217	1.14	0.0447	0.0664
Lipid	Long Chain Saturated Fatty Acid	pentadecanoate (15:0)	1361	C16537	HMDB0000826	13849	1.15	0.0017	0.0068
Lipid	Fatty Acid, Dicarboxylate	maleate	20676	C01384	HMDB0000176	444266	1.15	0.0022	0.0086
Lipid	Corticosteroids	cortisone	1769	C00762	HMDB0002802	222786	1.15	0.0194	0.0375
Carbohydrate	Aminosugar Metabolism	N-acetylneuraminate	32377	C00270	HMDB0000230	439197	1.15	0.0265	0.0453
Lipid	Long Chain Monounsaturated Fatty Acid	oleate/vaccenate (18:1)	52285	C01712 C08367 C00712 C21944	HMDB0000207 HMDB0000573 HMDB0003231 HMDB0240219	637517;445639;5281127;5282761	1.15	0.0401	0.0611
Lipid	Fatty Acid, Monohydroxy	2-hydroxyarachidate*	61700			5225199	1.15	0.0408	0.0619
Lipid	Long Chain Saturated Fatty Acid	stearate (18:0)	1358	C01530	HMDB0000827	5281	1.16	1.6711e-05	0.0002
Amino Acid	Glutamate Metabolism	carboxyethyl-GABA	40007		HMDB0002201	2572	1.16	0.0053	0.0148
Lipid	Ceramides	N-stearoyl-sphingosine (d18:1/18:0)*	54979		HMDB0004950	5283565	1.16	0.0138	0.0302
Lipid	Pregnenolone Steroids	21-hydroxypregnenolone disulfate	46115			134595	1.16	0.0184	0.0364
Nucleotide	Pyrimidine Metabolism, Uracil containing	uracil	605	C00106	HMDB0000300	1174	1.16	0.0207	0.0393
Lipid	Lysophospholipid	1-linoleoyl-GPI (18:2)*	36594		HMDB0240597	11124828	1.16	0.0214	0.0397
Amino Acid	Urea cycle; Arginine and Proline Metabolism	argininate*	57461		HMDB0003148	160437	1.16	0.0374	0.0581
Lipid	Long Chain Saturated Fatty Acid	palmitate (16:0)	1336	C00249	HMDB0000220	985	1.17	0.0002	0.0013
Lipid	Fatty Acid, Monohydroxy	2-hydroxystearate	17945	C03045 C03042	HMDB0062549	69417;439885;439887	1.17	0.0012	0.0054
Carbohydrate	Aminosugar Metabolism	erythronate*	42420		HMDB0000613	2781043	1.17	0.0038	0.012
Nucleotide	Pyrimidine Metabolism, Uracil containing	N-acetyl-beta-alanine	37432	C01073	HMDB0061880	76406	1.17	0.0053	0.0148
Lipid	Long Chain Monounsaturated Fatty Acid	10-nonadecenoate (19:1n9)	33972		HMDB0013622	5312513	1.17	0.0243	0.0434
Lipid	Ceramides	ceramide (d18:1/17:0, d17:1/18:0)*	57434		HMDB0240678 HMDB0240683		1.17	0.0391	0.0601
Lipid	Fatty Acid, Branched	(16 or 17)-methylstearate (a19:0 or i19:0)	38296		HMDB0037397	3083779	1.18	0.0025	0.0091
Lipid	Dihydroceramides	N-palmitoyl-sphinganine (d18:0/16:0)	52604		HMDB11760	5283572	1.18	0.004	0.0125
Lipid	Fatty Acid, Dicarboxylate	3-carboxy-4-methyl-5-pentyl-2-furanpropionate (3-CMPFP)**	61871		HMDB0061643	194501	1.19	0.0149	0.0316
Lipid	Androgenic Steroids	5alpha-androstan-3beta,17beta-diol disulfate	37190	C12525	HMDB00493	90186325	1.19	0.0436	0.0656
Amino Acid	Leucine, Isoleucine and Valine Metabolism	tigloylglycine	1598		HMDB0000959	6441567	1.19	0.0461	0.0679
Partially Characterized Molecules	Partially Characterized Molecules	glucuronide of C10H18O2 (1)*	61881				1.19	0.0473	0.0684
Lipid	Endocannabinoid	N-stearoyltaurine	39730			168274	1.2	0.0076	0.0197
Lipid	Diacylglycerol	oleoyl-linoleoyl-glycerol (18:1/18:2) [1]	46798		HMDB0007219	14275396	1.2	0.023	0.0417
Lipid	Fatty Acid Metabolism (Acyl Carnitine, Monounsaturated)	nervonoylcarnitine (C24:1)*	57531		HMDB0006509		1.2	0.0476	0.0686
Lipid	Long Chain Saturated Fatty Acid	nonadecanoate (19:0)	1356	C16535	HMDB0000772	12591	1.21	0.0001	0.0011
Lipid	Long Chain Polyunsaturated Fatty Acid (n3 and n6)	docosadienoate (22:2n6)	32415	C16533	HMDB0061714	5282807	1.21	0.0012	0.0054
Xenobiotics	Benzoate Metabolism	4-allylcatechol sulfate	63597				1.21	0.0149	0.0316
Lipid	Dihydrosphingomyelins	sphingomyelin (d18:0/18:0, d19:0/17:0)*	57473		HMDB0012087	44260130	1.21	0.0359	0.0565
Amino Acid	Lysine Metabolism	2-aminoadipate	6146	C00956	HMDB0000510	92136	1.22	0.0005	0.0028
Energy	TCA Cycle	malate	1303	C00497 C00149 C00711	HMDB0000744 HMDB0031518 HMDB0000156	525	1.22	0.0006	0.0033
Lipid	Long Chain Polyunsaturated Fatty Acid (n3 and n6)	linoleate (18:2n6)	1105	C01595	HMDB0000673 HMDB0006270	5280450	1.22	0.0088	0.0216
Partially Characterized Molecules	Partially Characterized Molecules	metabolonic lactone sulfate	63153				1.22	0.015	0.0316
Lipid	Lysophospholipid	1-linoleoyl-GPA (18:2)*	52690		HMDB0007856		1.22	0.0256	0.0443
Lipid	Fatty Acid Metabolism (Acyl Carnitine, Medium Chain)	hexanoylcarnitine (C6)	32328		HMDB0000756	6426853	1.22	0.0296	0.049
Cofactors and Vitamins	Vitamin A Metabolism	carotene diol (3)	57637				1.22	0.0345	0.0548
Amino Acid	Creatine Metabolism	creatine	27718	C00300	HMDB0000064	586	1.23	0.0001	0.0011
Lipid	Fatty Acid, Dicarboxylate	octadecanedioate (C18-DC)	36754		HMDB0000782	70095	1.23	0.0005	0.0029
Lipid	Fatty Acid, Monohydroxy	3-hydroxyoctanoate	22001	C20793	HMDB0001954	26613	1.23	0.0108	0.0247
Amino Acid	Polyamine Metabolism	acisoga	43258		HMDB0061384	129397	1.23	0.0439	0.0657
Lipid	Plasmalogen	1-(1-enyl-palmitoyl)-2-arachidonoyl-GPE (P-16:0/20:4)*	52673		HMDB0011352	52925126	1.23	0.0445	0.0662
Amino Acid	Leucine, Isoleucine and Valine Metabolism	beta-hydroxyisovaleroylcarnitine	35433				1.24	0.0009	0.0044
Carbohydrate	Pentose Metabolism	ribonate	27731	C01685	HMDB0000867	5460677	1.24	0.0015	0.0063
Lipid	Long Chain Polyunsaturated Fatty Acid (n3 and n6)	dihomo-linoleate (20:2n6)	17805	C16525	HMDB0005060	6439848	1.24	0.0031	0.0108
Lipid	Long Chain Polyunsaturated Fatty Acid (n3 and n6)	docosahexaenoate (DHA; 22:6n3)	44675	C06429	HMDB0002183	445580	1.24	0.0108	0.0247
Amino Acid	Leucine, Isoleucine and Valine Metabolism	isobutyrylcarnitine (C4)	33441		HMDB0000736	168379	1.25	0.0162	0.0329
Lipid	Mevalonate Metabolism	3-hydroxy-3-methylglutarate	531	C03761	HMDB0000355	1662;5459993	1.25	0.0161	0.0329
Lipid	Plasmalogen	1-(1-enyl-stearoyl)-2-arachidonoyl-GPE (P-18:0/20:4)*	52475		HMDB0005779	9547058	1.25	0.023	0.0417
Lipid	Fatty Acid, Monohydroxy	3-hydroxyhexanoate	53230		HMDB0061652 HMDB0010718	151492	1.26	0.001	0.005
Amino Acid	Urea cycle; Arginine and Proline Metabolism	urea	1670	C00086	HMDB0000294	1176	1.26	0.0036	0.0115
Xenobiotics	Chemical	2,4-di-tert-butylphenol	64328				1.26	0.0257	0.0443
Lipid	Long Chain Saturated Fatty Acid	arachidate (20:0)	1118	C06425	HMDB0002212	10467	1.27	0.0002	0.0013
Amino Acid	Polyamine Metabolism	N-acetylputrescine	37496	C02714	HMDB0002064	122356	1.27	0.0013	0.0056
Lipid	Plasmalogen	1-(1-enyl-palmitoyl)-2-oleoyl-GPE (P-16:0/18:1)*	52477		HMDB0011342	52925128	1.27	0.0034	0.0114
Lipid	Diacylglycerol	palmitoyl-arachidonoyl-glycerol (16:0/20:4) [1]*	54957		HMDB0007112	9543736	1.27	0.0192	0.0375
Partially Characterized Molecules	Partially Characterized Molecules	bilirubin degradation product, C16H18N2O5 (2)**	64404				1.27	0.024	0.0431
Lipid	Phosphatidylethanolamine (PE)	1-stearoyl-2-arachidonoyl-GPE (18:0/20:4)	52447	C05210	HMDB0009003	5289133	1.27	0.0453	0.0669
Amino Acid	Lysine Metabolism	N,N,N-trimethyl-5-aminovalerate	57687			14274897	1.28	0.0002	0.0014
Carbohydrate	Pentose Metabolism	xylose	15581	C00181	HMDB0000098	135191	1.28	0.0017	0.0068
Amino Acid	Urea cycle; Arginine and Proline Metabolism	N-delta-acetylornithine	43249	C00437	HMDB0003357	9920500	1.28	0.0044	0.0132
Cofactors and Vitamins	Vitamin A Metabolism	carotene diol (1)	57635				1.28	0.0155	0.032
Amino Acid	Histidine Metabolism	imidazole propionate	40730		HMDB0002271	70630	1.28	0.0174	0.0345
Amino Acid	Leucine, Isoleucine and Valine Metabolism	3-methyl-2-oxovalerate	15676	C00671 C06008 C03465	HMDB0000491	440877;439286	1.28	0.0288	0.048
Lipid	Fatty Acid Metabolism (Acyl Carnitine, Dicarboxylate)	octadecanedioylcarnitine (C18-DC)*	61867				1.29	0.0005	0.0028
Xenobiotics	Food Component/Plant	erythritol	20699	C00503	HMDB0002994	222285	1.29	0.0027	0.0096
Lipid	Diacylglycerol	palmitoyl-linoleoyl-glycerol (16:0/18:2) [1]*	52633		HMDB0007103	9543695	1.29	0.0031	0.0106
Lipid	Fatty Acid Metabolism (Acyl Carnitine, Dicarboxylate)	octadecenedioylcarnitine (C18:1-DC)*	61865				1.3	0.0012	0.0054
Lipid	Diacylglycerol	palmitoyl-docosahexaenoyl-glycerol (16:0/22:6) [1]*	57373		HMDB0007121	9543827	1.3	0.0123	0.0271
Lipid	Fatty Acid Metabolism (Acyl Carnitine, Hydroxy)	3-hydroxyhexanoylcarnitine (1)	62557				1.3	0.0141	0.0304
Cofactors and Vitamins	Vitamin A Metabolism	carotene diol (2)	57636				1.3	0.0203	0.039
Lipid	Corticosteroids	tetrahydrocortisone glucuronide (5)	64591				1.3	0.0312	0.0508
Amino Acid	Alanine and Aspartate Metabolism	N-carbamoylalanine	52340			426409	1.3	0.0323	0.0522
Amino Acid	Leucine, Isoleucine and Valine Metabolism	3-hydroxy-2-ethylpropionate	32397		HMDB0000396	188979	1.31	1.0153e-07	2.355e-06
Amino Acid	Leucine, Isoleucine and Valine Metabolism	beta-hydroxyisovalerate	12129		HMDB0000754	69362	1.31	0.0001	0.001
Amino Acid	Urea cycle; Arginine and Proline Metabolism	2-oxoarginine*	55072	C03771	HMDB0004225	558	1.31	0.0105	0.0242
Amino Acid	Histidine Metabolism	formiminoglutamate	43493	C00439	HMDB0000854	439233	1.31	0.0184	0.0364
Carbohydrate	Glycogen Metabolism	maltose	15586	C00208	HMDB0000163	10991489	1.31	0.021	0.0394
Amino Acid	Leucine, Isoleucine and Valine Metabolism	methylsuccinate	15745		HMDB0001844	10349	1.31	0.025	0.0436
Amino Acid	Leucine, Isoleucine and Valine Metabolism	4-methyl-2-oxopentanoate	22116	C00233	HMDB0000695	70	1.31	0.0307	0.0503
Lipid	Long Chain Polyunsaturated Fatty Acid (n3 and n6)	adrenate (22:4n6)	32980	C16527	HMDB0002226	5497181;5282844	1.32	0.0002	0.0015
Lipid	Diacylglycerol	oleoyl-arachidonoyl-glycerol (18:1/20:4) [1]*	54960		HMDB0007228	9543786	1.32	0.0002	0.0016
Lipid	Phosphatidylethanolamine (PE)	1-stearoyl-2-docosahexaenoyl-GPE (18:0/22:6)*	52466		HMDB0009012	9546798	1.32	0.0023	0.0086
Amino Acid	Lysine Metabolism	pipecolate	1444		HMDB0000070		1.32	0.0026	0.0094
Lipid	Plasmalogen	1-(1-enyl-stearoyl)-2-linoleoyl-GPE (P-18:0/18:2)*	52748		HMDB0011376		1.32	0.0071	0.0186
Amino Acid	Leucine, Isoleucine and Valine Metabolism	3-methyl-2-oxobutyrate	44526	C00141	HMDB0000019	49	1.32	0.0219	0.0403
Carbohydrate	Pentose Metabolism	lyxonate	61858		HMDB0060255		1.33	1.0488e-05	0.0001
Cofactors and Vitamins	Pantothenate and CoA Metabolism	pantothenate	1508	C00864	HMDB0000210	6613	1.33	3.4826e-05	0.0003
Lipid	Fatty Acid Metabolism (Acyl Glycine)	picolinoylglycine	63057		HMDB0059766	11788622	1.33	0.0168	0.0337
Xenobiotics	Food Component/Plant	quinate	18335	C00296	HMDB0003072	6508	1.33	0.0327	0.0525
Lipid	Long Chain Polyunsaturated Fatty Acid (n3 and n6)	linolenate [alpha or gamma; (18:3n3 or 6)]	34035	C06426 C06427	HMDB0001388 HMDB0003073	5280933;5280934	1.34	0.0098	0.0232
Lipid	Plasmalogen	1-(1-enyl-palmitoyl)-2-linoleoyl-GPE (P-16:0/18:2)*	52677		HMDB0011343	52925127	1.34	0.0111	0.0252
Amino Acid	Phenylalanine Metabolism	2-hydroxyphenylacetate	1432	C05852	HMDB0000669	11970	1.34	0.0279	0.0467
Lipid	Phosphatidylethanolamine (PE)	1-stearoyl-2-linoleoyl-GPE (18:0/18:2)*	52446		HMDB0008994	9546749	1.34	0.0396	0.0606
Lipid	Long Chain Saturated Fatty Acid	margarate (17:0)	1121		HMDB0002259	10465	1.35	5.2375e-06	8.5041e-05
Lipid	Fatty Acid Metabolism (Acyl Carnitine, Hydroxy)	3-hydroxypalmitoylcarnitine	61839		HMDB0013336	126456228	1.35	8.8589e-06	0.0001
Lipid	Plasmalogen	1-(1-enyl-stearoyl)-2-oleoyl-GPE (P-18:0/18:1)	52614		HMDB0011375	42607457	1.35	0.0007	0.0036
Lipid	Diacylglycerol	linoleoyl-linoleoyl-glycerol (18:2/18:2) [1]*	54968		HMDB0007248	9543729	1.35	0.0013	0.0056
Lipid	Long Chain Monounsaturated Fatty Acid	eicosenoate (20:1)	33587	C16526	HMDB0002231 HMDB0062436	5282769;5282768;94159	1.35	0.002	0.0078
Lipid	Monoacylglycerol	1-dihomo-linolenylglycerol (20:3)	48341		HMDB0011577		1.35	0.0083	0.0207
Amino Acid	Lysine Metabolism	6-oxopiperidine-2-carboxylate	43231		HMDB0061705	3014237	1.36	0.0003	0.0017
Lipid	Fatty Acid Metabolism (Acyl Carnitine, Hydroxy)	3-hydroxyoleoylcarnitine	61840			129637446	1.36	0.0054	0.0149
Lipid	Fatty Acid, Monohydroxy	5-hydroxyhexanoate	31938		HMDB0000525 HMDB0000409	170748	1.36	0.0077	0.0198
Carbohydrate	Pentose Metabolism	arabonate/xylonate	48255	C00502 C05411	HMDB0000539	122045;6602431	1.36	0.0145	0.0312
Amino Acid	Phenylalanine Metabolism	phenylacetate	57745	C07086	HMDB0000209	999	1.36	0.031	0.0506
Partially Characterized Molecules	Partially Characterized Molecules	bilirubin degradation product, C17H18N2O4 (2)**	64407				1.36	0.041	0.062
Lipid	Androgenic Steroids	5alpha-androstan-3beta,17beta-diol monosulfate (2)	37192				1.37	0.047	0.0684
Xenobiotics	Benzoate Metabolism	3-phenylpropionate (hydrocinnamate)	15749	C05629	HMDB0000764	107	1.38	0.0083	0.0207
Lipid	Phosphatidylethanolamine (PE)	1-palmitoyl-2-arachidonoyl-GPE (16:0/20:4)*	52464	C05210	HMDB0005323	9546800	1.38	0.0152	0.0319
Amino Acid	Lactoyl Amino Acid	N-lactoyl phenylalanine	64881				1.39	0.0002	0.0012
Lipid	Fatty Acid, Dicarboxylate	octadecadienedioate (C18:2-DC)*	61860				1.39	0.0012	0.0054
Amino Acid	Leucine, Isoleucine and Valine Metabolism	tiglylcarnitine (C5:1-DC)	35428		HMDB0002366	22833596	1.4	3.0328e-06	5.6819e-05
Lipid	Diacylglycerol	oleoyl-arachidonoyl-glycerol (18:1/20:4) [2]*	54961		HMDB0007228	9543786	1.4	0.0001	0.0012
Lipid	Fatty Acid, Branched	cis-3,4-methyleneheptanoate	64390				1.4	0.0205	0.0392
Lipid	Long Chain Polyunsaturated Fatty Acid (n3 and n6)	heneicosapentaenoate (21:5n3)	57658			11998573	1.4	0.0271	0.0459
Lipid	Secondary Bile Acid Metabolism	lithocholate sulfate (1)	62526			451489	1.41	0.005	0.0144
Xenobiotics	Chemical	6-hydroxyindole sulfate	48698		HMDB0000682	122198196	1.41	0.0209	0.0394
Cofactors and Vitamins	Tocopherol Metabolism	alpha-tocopherol	1561	C02477	HMDB0001893	86472	1.41	0.0223	0.0408
Lipid	Corticosteroids	cortisol	1712	C00735	HMDB0000063	5754	1.42	5.8599e-07	1.2007e-05
Lipid	Long Chain Polyunsaturated Fatty Acid (n3 and n6)	docosapentaenoate (n3 DPA; 22:5n3)	32504	C16513	HMDB0001976 HMDB0006528	6441454	1.42	0.0003	0.0019
Lipid	Phospholipid Metabolism	trimethylamine N-oxide	40406	C01104	HMDB0000925	1145	1.42	0.0027	0.0096
Peptide	Acetylated Peptides	phenylacetylglutamine	35126	C04148	HMDB0006344	92258	1.42	0.0034	0.0114
Lipid	Phosphatidylethanolamine (PE)	1-palmitoyl-2-docosahexaenoyl-GPE (16:0/22:6)*	52465		HMDB0008946	9546799	1.42	0.0055	0.0151
Cofactors and Vitamins	Tocopherol Metabolism	delta-CEHC	62287			35027084	1.43	0.0071	0.0186
Lipid	Diacylglycerol	palmitoyl-docosahexaenoyl-glycerol (16:0/22:6) [2]*	57374		HMDB0007121	9543827	1.43	0.0263	0.045
Xenobiotics	Drug - Topical Agents	2,6-dihydroxybenzoic acid	63042		HMDB0013676	9338	1.43	0.0485	0.0697
Lipid	Fatty Acid, Monohydroxy	2-hydroxynervonate*	61698			5312783	1.44	9.7184e-07	1.8936e-05
Lipid	Fatty Acid, Dihydroxy	2S,3R-dihydroxybutyrate	62950		HMDB0002453	10964471	1.44	0.0023	0.0087
Cofactors and Vitamins	Tocopherol Metabolism	gamma-CEHC	44876		HMDB0001931	133098	1.44	0.0079	0.02
Lipid	Dihydroceramides	N-stearoyl-sphinganine (d18:0/18:0)*	1759		HMDB0011761	5283573	1.45	0.0044	0.0132
Lipid	Phosphatidylethanolamine (PE)	1-palmitoyl-2-linoleoyl-GPE (16:0/18:2)	42449		HMDB0005322	9546747	1.45	0.0069	0.0184
Lipid	Secondary Bile Acid Metabolism	deoxycholic acid 12-sulfate*	63688				1.45	0.0087	0.0214
Cofactors and Vitamins	Vitamin A Metabolism	retinol (vitamin A)	1806	C00473	HMDB0000305	445354	1.45	0.0244	0.0434
Lipid	Fatty Acid, Dihydroxy	3,4-dihydroxybutyrate	62952		HMDB0000337	150929	1.46	5.124e-12	3.1201e-10
Amino Acid	Glutathione Metabolism	2-aminobutyrate	42374	C02356	HMDB0000452	80283	1.46	9.665e-10	3.3628e-08
Xenobiotics	Food Component/Plant	fucitol	38313			445724	1.46	0.0003	0.002
Lipid	Diacylglycerol	palmitoyl-arachidonoyl-glycerol (16:0/20:4) [2]*	54958		HMDB0007112	9543736	1.46	0.0035	0.0115
Xenobiotics	Bacterial/Fungal	N-methylpipecolate	47101			11286529	1.46	0.0038	0.012
Lipid	Monoacylglycerol	1-arachidonylglycerol (20:4)	34397	C13857	HMDB11578	16019980;5282281	1.47	9.633e-06	0.0001
Lipid	Corticosteroids	tetrahydrocortisol glucuronide	64411				1.47	0.0011	0.0051
Amino Acid	Methionine, Cysteine, SAM and Taurine Metabolism	alpha-ketobutyrate	4968	C00109	HMDB0000005	58	1.47	0.0073	0.019
Lipid	Diacylglycerol	linoleoyl-docosahexaenoyl-glycerol (18:2/22:6) [1]*	54949		HMDB0007266	9543899	1.48	0.0002	0.0013
Cofactors and Vitamins	Ascorbate and Aldarate Metabolism	ascorbic acid 3-sulfate*	63687			11425365	1.48	0.0207	0.0393
Amino Acid	Lactoyl Amino Acid	N-lactoyl leucine	64880				1.49	0.0002	0.0016
Lipid	Secondary Bile Acid Metabolism	glycolithocholate	31912	C15557	HMDB0000698	115245	1.49	0.0118	0.0264
Carbohydrate	Pentose Metabolism	arabinose	575	C00216	HMDB0029942	66308	1.5	3.9783e-06	6.9209e-05
Lipid	Fatty Acid, Dicarboxylate	3-hydroxydodecanedioate*	62915		HMDB0000413	16663321	1.5	2.7921e-05	0.0003
Lipid	Fatty Acid Metabolism (Acyl Carnitine, Medium Chain)	cis-3,4-methyleneheptanoylcarnitine	64389				1.5	0.0032	0.0108
Carbohydrate	Aminosugar Metabolism	glucuronate	15443	C16245	HMDB0000127	441478;94715;23677976;65041;444791	1.5	0.0248	0.0436
Lipid	Androgenic Steroids	androstenediol (3beta,17beta) monosulfate (1)	37211		HMDB0240429	13847309;129670631	1.51	0.0011	0.0052
Xenobiotics	Drug - Cardiovascular	4-hydroxycoumarin	37445	C20414		54682930	1.51	0.0091	0.0222
Partially Characterized Molecules	Partially Characterized Molecules	bilirubin degradation product, C17H18N2O4 (3)**	64408				1.51	0.0147	0.0315
Lipid	Monoacylglycerol	1-oleoylglycerol (18:1)	21184		HMDB0011567	5283468	1.51	0.0276	0.0464
Lipid	Monoacylglycerol	1-linolenoylglycerol (18:3)	34393		HMDB0011569	53480978	1.52	0.0038	0.012
Lipid	Monoacylglycerol	2-oleoylglycerol (18:1)	21232		HMDB0011537	5319879	1.52	0.0052	0.0146
Amino Acid	Leucine, Isoleucine and Valine Metabolism	3-hydroxyisobutyrate	1549	C01188 C06001	HMDB0000023 HMDB0000336	11966314	1.53	2.181e-05	0.0002
Carbohydrate	Glycogen Metabolism	maltotriose	44688	C01835	HMDB0001262	439586	1.53	0.0325	0.0524
Lipid	Fatty Acid, Monohydroxy	3-hydroxysebacate	31943		HMDB0000350	3017884	1.55	0.0008	0.0039
Amino Acid	Tyrosine Metabolism	dopamine 4-sulfate	48406	C13691	HMDB0004148	68517194	1.56	0.0013	0.0056
Lipid	Monoacylglycerol	2-linoleoylglycerol (18:2)	32506		HMDB0011538	5365676	1.56	0.0027	0.0096
Peptide	Acetylated Peptides	phenylacetylcarnitine	48425			101724840	1.56	0.0033	0.0113
Amino Acid	Tryptophan Metabolism	serotonin	2342	C00780	HMDB0000259	5202	1.56	0.0099	0.0232
Xenobiotics	Food Component/Plant	cinnamoylglycine	38637		HMDB0011621	709625	1.58	0.0047	0.0139
Amino Acid	Methionine, Cysteine, SAM and Taurine Metabolism	cystine	56	C00491	HMDB0000192	67678	1.59	0.0013	0.0056
Amino Acid	Tryptophan Metabolism	8-methoxykynurenate	62955	C05830	HMDB0060426	76230	1.59	0.0246	0.0436
Amino Acid	Lactoyl Amino Acid	N-lactoyl valine	64883				1.6	2.7506e-09	8.9322e-08
Lipid	Diacylglycerol	linoleoyl-arachidonoyl-glycerol (18:2/20:4) [2]*	54956		HMDB0007257	9543796	1.6	5.9158e-07	1.2007e-05
Amino Acid	Histidine Metabolism	hydantoin-5-propionate	40473	C05565	HMDB0001212	782	1.6	0.0213	0.0397
Lipid	Diacylglycerol	linoleoyl-arachidonoyl-glycerol (18:2/20:4) [1]*	54955		HMDB0007257	9543796	1.62	4.9345e-06	8.2884e-05
Lipid	Phosphatidylethanolamine (PE)	1-oleoyl-2-arachidonoyl-GPE (18:1/20:4)*	55041		HMDB0009069	348281223	1.62	0.0008	0.004
Lipid	Phosphatidylethanolamine (PE)	1-oleoyl-2-linoleoyl-GPE (18:1/18:2)*	52687		HMDB0005349	9546753	1.62	0.0155	0.032
Partially Characterized Molecules	Partially Characterized Molecules	glutamine conjugate of C6H10O2 (1)*	63657				1.64	0.0163	0.0329
Amino Acid	Tryptophan Metabolism	5-hydroxyindole sulfate	52914				1.64	0.027	0.0458
Amino Acid	Lactoyl Amino Acid	N-lactoyl isoleucine	64879				1.65	2.9417e-05	0.0003
Lipid	Androgenic Steroids	androstenediol (3beta,17beta) disulfate (1)	37202	C04295	HMDB0240313	87120982	1.65	0.0008	0.004
Amino Acid	Tyrosine Metabolism	gentisate	18280	C00628	HMDB0000152	3469	1.65	0.0042	0.0129
Xenobiotics	Benzoate Metabolism	hippurate	15753	C01586	HMDB0000714	464	1.68	0.0002	0.0013
Lipid	Monoacylglycerol	1-linoleoylglycerol (18:2)	27447		HMDB0011568	5283469	1.69	0.0002	0.0014
Partially Characterized Molecules	Partially Characterized Molecules	glycine conjugate of C10H14O2 (1)*	62146				1.69	0.0009	0.0043
Amino Acid	Glutathione Metabolism	2-hydroxybutyrate/2-hydroxyisobutyrate	52281	C21297 C05984	HMDB0000729 HMDB00008	4277439;440864	1.72	8.805e-12	4.7655e-10
Lipid	Fatty Acid, Dicarboxylate	3-methyladipate	36749		HMDB0000555	12292	1.72	0.014	0.0304
Lipid	Fatty Acid, Dicarboxylate	octadecenedioate (C18:1-DC)	61861			9543674	1.76	1.657e-05	0.0002
Cofactors and Vitamins	Tocopherol Metabolism	alpha-CMBHC glucuronide	63926				1.77	7.7697e-06	0.0001
Lipid	Androgenic Steroids	11beta-hydroxyandrosterone glucuronide	63251		HMDB0010351		1.78	0.0003	0.0019
Lipid	Diacylglycerol	linoleoyl-docosahexaenoyl-glycerol (18:2/22:6) [2]*	54950		HMDB0007266	9543899	1.79	0.0001	0.0011
Lipid	Fatty Acid, Dicarboxylate	heptenedioate (C7:1-DC)*	61866				1.79	0.0005	0.003
Lipid	Monoacylglycerol	1-eicosapentaenoylglycerol (20:5)*	53220		HMDB11580	53480988	1.8	0.0005	0.0027
Lipid	Fatty Acid Metabolism (Acyl Glycine)	cis-3,4-methyleneheptanoylglycine	64386				1.8	0.003	0.0105
Xenobiotics	Food Component/Plant	2-keto-3-deoxy-gluconate	48141	C00204	HMDB0001353	161227	1.83	4.8011e-08	1.2309e-06
Lipid	Fatty Acid Metabolism (Acyl Carnitine, Hydroxy)	(S)-3-hydroxybutyrylcarnitine	52984		HMDB0013127	71464477	1.86	1.0534e-10	4.2759e-09
Carbohydrate	Glycolysis, Gluconeogenesis, and Pyruvate Metabolism	glucose	48152	C00031	HMDB0000122	5793	1.88	0	0
Xenobiotics	Food Component/Plant	gluconate	587	C00257	HMDB0000625	3085666;10690	1.88	7.6e-13	5.2855e-11
Carbohydrate	Fructose, Mannose and Galactose Metabolism	fructose	48195	C00095	HMDB0000660	2723872	1.93	2.1497e-10	8.0548e-09
Cofactors and Vitamins	Tocopherol Metabolism	gamma-tocopherol/beta-tocopherol	52473	C14152 C02483	HMDB0006335 HMDB0001492		1.94	0.0014	0.0059
Cofactors and Vitamins	Tocopherol Metabolism	alpha-CEHC sulfate	47666				2	0.0008	0.0039
Lipid	Monoacylglycerol	1-docosahexaenoylglycerol (22:6)	35153		HMDB0011587	53480995	2.01	1.2067e-05	0.0001
Cofactors and Vitamins	Hemoglobin and Porphyrin Metabolism	L-urobilin	40173	C05793	HMDB0240259	5280818	2.03	0.0006	0.0033
Xenobiotics	Food Component/Plant	mannonate*	62864			3246006	2.07	0	1e-15
Amino Acid	Lysine Metabolism	fructosyllysine	46227		HMDB0034879	9839580	2.08	0	0
Xenobiotics	Benzoate Metabolism	3-(3-hydroxyphenyl)propionate sulfate	45415		HMDB0094710	187488	2.1	0.0084	0.0209
Lipid	Long Chain Monounsaturated Fatty Acid	erucate (22:1n9)	1552	C08316	HMDB0002068	8216;5281116	2.15	0.0051	0.0146
Lipid	Androgenic Steroids	11-ketoetiocholanolone glucuronide	47135				2.25	0.0002	0.0016
Partially Characterized Molecules	Partially Characterized Molecules	glutamine conjugate of C7H12O2*	63658				2.3	0.0259	0.0445
Lipid	Fatty Acid Metabolism (Acyl Carnitine, Hydroxy)	(R)-3-hydroxybutyrylcarnitine	43264		HMDB0013127	53481617	2.39	1.019e-08	2.9197e-07
Xenobiotics	Food Component/Plant	2,8-quinolinediol sulfate	48691		HMDB0240658		2.41	0.0049	0.014
Lipid	Secondary Bile Acid Metabolism	taurodeoxycholate	12261	C05463	HMDB0000896	2733768	2.43	0.0097	0.0232
Lipid	Ketone Bodies	3-hydroxybutyrate (BHBA)	542	C03197 C01089	HMDB0000011 HMDB0000357 HMDB0000442	441;94318;92135	2.48	7.5377e-06	0.0001
Carbohydrate	Fructose, Mannose and Galactose Metabolism	mannose	48153	C00159 C02209 C00936	HMDB0000169	185698;82308;18950;439680	2.65	0	0
Lipid	Androgenic Steroids	11beta-hydroxyetiocholanolone glucuronide*	64418				2.68	0.0003	0.002
Xenobiotics	Food Component/Plant	syringol sulfate	48454				2.71	0.0099	0.0232
Partially Characterized Molecules	Partially Characterized Molecules	glutamine conjugate of C6H10O2 (2)*	63660				3.01	0.0498	0.0707
Xenobiotics	Drug - Metabolic	glyburide	63916	D00336 C07022	HMDB0015151	3488	3.02	0.0017	0.0067
Xenobiotics	Food Component/Plant	furaneol sulfate	54795			59815364	3.16	0.0014	0.006
Xenobiotics	Benzoate Metabolism	3-hydroxyhippurate sulfate	62530			186339	3.5	0.0009	0.0043
Xenobiotics	Food Component/Plant	ferulic acid 4-sulfate	47114		HMDB0029200	6305574	3.72	0.0006	0.0031
Xenobiotics	Food Component/Plant	4-vinylguaiacol sulfate	48442		HMDB0127980	53803570	4.06	0.0099	0.0232
Xenobiotics	Drug - Metabolic	hydroxypioglitazone (M-IV)	43580			4147757	4.47	0.0046	0.0136
Xenobiotics	Tobacco Metabolite	cotinine	553		HMDB0001046	408	8.95	0.025	0.0436
Xenobiotics	Drug - Metabolic	ketopioglitazone	43579			5201446	9.15	0.0043	0.0132
Xenobiotics	Drug - Metabolic	pioglitazone	33139	DG00117 D08378 C07675	HMDB0015264	4829	31.88	0.0068	0.0184
Xenobiotics	Drug - Metabolic	metformin	38306	C07151	HMDB0001921	4091	165.4	0	0
Xenobiotics	Drug - Metabolic	gliclazide	64330				672.82	0.0116	0.026

## Sheet: Table 4C. DEM sorted by SuperPa
Super Pathway	Sub Pathway	Biochemical Name	Comp ID	KEGG	HMDB	PUBCHEM	Fold Change (T2D vs. non-T2D)	p-value	q-value
Amino Acid	Histidine Metabolism	carnosine	1768	C00386	HMDB0000033	439224	0.67	0.0469	0.0684
Amino Acid	Glutathione Metabolism	5-oxoproline	1494	C01879 C02237	HMDB0000267	439685;7405	0.74	3.3545e-06	6.0518e-05
Amino Acid	Methionine, Cysteine, SAM and Taurine Metabolism	N-acetyltaurine	48187		HMDB0240253	159864	0.75	0.0002	0.0013
Amino Acid	Tryptophan Metabolism	oxindolylalanine	64568			20977764	0.78	0.0417	0.0628
Amino Acid	Lysine Metabolism	N6,N6,N6-trimethyllysine	1498	C03793	HMDB0001325	440120	0.81	7.9142e-06	0.0001
Amino Acid	Tyrosine Metabolism	N-formylphenylalanine	48433		HMDB0240317	7064571;759256	0.81	0.0352	0.0557
Amino Acid	Tryptophan Metabolism	6-bromotryptophan	62503			9856996	0.82	7.5754e-05	0.0007
Amino Acid	Urea cycle; Arginine and Proline Metabolism	3-amino-2-piperidone	62853		HMDB0000323	5200225	0.82	0.0013	0.0056
Amino Acid	Urea cycle; Arginine and Proline Metabolism	ornithine	1493	C00077	HMDB0000214	6262	0.83	0.0043	0.0132
Amino Acid	Glycine, Serine and Threonine Metabolism	glycine	58	C00037	HMDB0000123	750	0.84	2.9746e-05	0.0003
Amino Acid	Tyrosine Metabolism	N-acetyltyrosine	32390		HMDB0000866	68310	0.85	0.0003	0.0019
Amino Acid	Glycine, Serine and Threonine Metabolism	threonine	1284	C00188	HMDB0000167	6288	0.87	8.7181e-05	0.0008
Amino Acid	Creatine Metabolism	guanidinoacetate	43802	C00581	HMDB0000128	763	0.87	0.0005	0.0027
Amino Acid	Histidine Metabolism	N-acetylcarnosine	43488		HMDB0012881	9903482	0.88	0.0294	0.0489
Amino Acid	Tyrosine Metabolism	tyrosine	1299	C00082	HMDB0000158	6057	0.89	0.0013	0.0056
Amino Acid	Glutamate Metabolism	glutamate	57	C00025 C00217	HMDB0000148	33032	0.89	0.0469	0.0684
Amino Acid	Alanine and Aspartate Metabolism	asparagine	512	C00152	HMDB0000168	6267	0.9	0.0153	0.0319
Amino Acid	Methionine, Cysteine, SAM and Taurine Metabolism	taurine	2125	C00245	HMDB0000251	1123	0.9	0.0277	0.0466
Amino Acid	Urea cycle; Arginine and Proline Metabolism	citrulline	2132	C00327	HMDB0000904	9750	0.91	0.0011	0.0051
Amino Acid	Histidine Metabolism	histidine	59	C00135	HMDB0000177	6274	0.93	0.0102	0.0236
Amino Acid	Glycine, Serine and Threonine Metabolism	serine	1648	C00065	HMDB0000187	5951	0.95	0.0375	0.0581
Amino Acid	Glutamate Metabolism	N-acetylglutamine	33943	C02716	HMDB0006029	182230	0.97	0.0328	0.0525
Amino Acid	Leucine, Isoleucine and Valine Metabolism	isoleucine	1125	C16424 C00407 C06418	HMDB0000172	6306	1.06	0.0048	0.0139
Amino Acid	Leucine, Isoleucine and Valine Metabolism	leucine	60	C00123	HMDB0000687	6106	1.07	0.0223	0.0408
Amino Acid	Lysine Metabolism	N6-methyllysine	62860	C02728	HMDB0002038	164795	1.12	0.0491	0.0703
Amino Acid	Leucine, Isoleucine and Valine Metabolism	valine	1649	C00183	HMDB0000883	6287	1.13	0.0003	0.0019
Amino Acid	Glutamate Metabolism	carboxyethyl-GABA	40007		HMDB0002201	2572	1.16	0.0053	0.0148
Amino Acid	Urea cycle; Arginine and Proline Metabolism	argininate*	57461		HMDB0003148	160437	1.16	0.0374	0.0581
Amino Acid	Leucine, Isoleucine and Valine Metabolism	tigloylglycine	1598		HMDB0000959	6441567	1.19	0.0461	0.0679
Amino Acid	Lysine Metabolism	2-aminoadipate	6146	C00956	HMDB0000510	92136	1.22	0.0005	0.0028
Amino Acid	Creatine Metabolism	creatine	27718	C00300	HMDB0000064	586	1.23	0.0001	0.0011
Amino Acid	Polyamine Metabolism	acisoga	43258		HMDB0061384	129397	1.23	0.0439	0.0657
Amino Acid	Leucine, Isoleucine and Valine Metabolism	beta-hydroxyisovaleroylcarnitine	35433				1.24	0.0009	0.0044
Amino Acid	Leucine, Isoleucine and Valine Metabolism	isobutyrylcarnitine (C4)	33441		HMDB0000736	168379	1.25	0.0162	0.0329
Amino Acid	Urea cycle; Arginine and Proline Metabolism	urea	1670	C00086	HMDB0000294	1176	1.26	0.0036	0.0115
Amino Acid	Polyamine Metabolism	N-acetylputrescine	37496	C02714	HMDB0002064	122356	1.27	0.0013	0.0056
Amino Acid	Lysine Metabolism	N,N,N-trimethyl-5-aminovalerate	57687			14274897	1.28	0.0002	0.0014
Amino Acid	Urea cycle; Arginine and Proline Metabolism	N-delta-acetylornithine	43249	C00437	HMDB0003357	9920500	1.28	0.0044	0.0132
Amino Acid	Histidine Metabolism	imidazole propionate	40730		HMDB0002271	70630	1.28	0.0174	0.0345
Amino Acid	Leucine, Isoleucine and Valine Metabolism	3-methyl-2-oxovalerate	15676	C00671 C06008 C03465	HMDB0000491	440877;439286	1.28	0.0288	0.048
Amino Acid	Alanine and Aspartate Metabolism	N-carbamoylalanine	52340			426409	1.3	0.0323	0.0522
Amino Acid	Leucine, Isoleucine and Valine Metabolism	3-hydroxy-2-ethylpropionate	32397		HMDB0000396	188979	1.31	1.0153e-07	2.355e-06
Amino Acid	Leucine, Isoleucine and Valine Metabolism	beta-hydroxyisovalerate	12129		HMDB0000754	69362	1.31	0.0001	0.001
Amino Acid	Urea cycle; Arginine and Proline Metabolism	2-oxoarginine*	55072	C03771	HMDB0004225	558	1.31	0.0105	0.0242
Amino Acid	Histidine Metabolism	formiminoglutamate	43493	C00439	HMDB0000854	439233	1.31	0.0184	0.0364
Amino Acid	Leucine, Isoleucine and Valine Metabolism	methylsuccinate	15745		HMDB0001844	10349	1.31	0.025	0.0436
Amino Acid	Leucine, Isoleucine and Valine Metabolism	4-methyl-2-oxopentanoate	22116	C00233	HMDB0000695	70	1.31	0.0307	0.0503
Amino Acid	Lysine Metabolism	pipecolate	1444		HMDB0000070		1.32	0.0026	0.0094
Amino Acid	Leucine, Isoleucine and Valine Metabolism	3-methyl-2-oxobutyrate	44526	C00141	HMDB0000019	49	1.32	0.0219	0.0403
Amino Acid	Phenylalanine Metabolism	2-hydroxyphenylacetate	1432	C05852	HMDB0000669	11970	1.34	0.0279	0.0467
Amino Acid	Lysine Metabolism	6-oxopiperidine-2-carboxylate	43231		HMDB0061705	3014237	1.36	0.0003	0.0017
Amino Acid	Phenylalanine Metabolism	phenylacetate	57745	C07086	HMDB0000209	999	1.36	0.031	0.0506
Amino Acid	Lactoyl Amino Acid	N-lactoyl phenylalanine	64881				1.39	0.0002	0.0012
Amino Acid	Leucine, Isoleucine and Valine Metabolism	tiglylcarnitine (C5:1-DC)	35428		HMDB0002366	22833596	1.4	3.0328e-06	5.6819e-05
Amino Acid	Glutathione Metabolism	2-aminobutyrate	42374	C02356	HMDB0000452	80283	1.46	9.665e-10	3.3628e-08
Amino Acid	Methionine, Cysteine, SAM and Taurine Metabolism	alpha-ketobutyrate	4968	C00109	HMDB0000005	58	1.47	0.0073	0.019
Amino Acid	Lactoyl Amino Acid	N-lactoyl leucine	64880				1.49	0.0002	0.0016
Amino Acid	Leucine, Isoleucine and Valine Metabolism	3-hydroxyisobutyrate	1549	C01188 C06001	HMDB0000023 HMDB0000336	11966314	1.53	2.181e-05	0.0002
Amino Acid	Tyrosine Metabolism	dopamine 4-sulfate	48406	C13691	HMDB0004148	68517194	1.56	0.0013	0.0056
Amino Acid	Tryptophan Metabolism	serotonin	2342	C00780	HMDB0000259	5202	1.56	0.0099	0.0232
Amino Acid	Methionine, Cysteine, SAM and Taurine Metabolism	cystine	56	C00491	HMDB0000192	67678	1.59	0.0013	0.0056
Amino Acid	Tryptophan Metabolism	8-methoxykynurenate	62955	C05830	HMDB0060426	76230	1.59	0.0246	0.0436
Amino Acid	Lactoyl Amino Acid	N-lactoyl valine	64883				1.6	2.7506e-09	8.9322e-08
Amino Acid	Histidine Metabolism	hydantoin-5-propionate	40473	C05565	HMDB0001212	782	1.6	0.0213	0.0397
Amino Acid	Tryptophan Metabolism	5-hydroxyindole sulfate	52914				1.64	0.027	0.0458
Amino Acid	Lactoyl Amino Acid	N-lactoyl isoleucine	64879				1.65	2.9417e-05	0.0003
Amino Acid	Tyrosine Metabolism	gentisate	18280	C00628	HMDB0000152	3469	1.65	0.0042	0.0129
Amino Acid	Glutathione Metabolism	2-hydroxybutyrate/2-hydroxyisobutyrate	52281	C21297 C05984	HMDB0000729 HMDB00008	4277439;440864	1.72	8.805e-12	4.7655e-10
Amino Acid	Lysine Metabolism	fructosyllysine	46227		HMDB0034879	9839580	2.08	0	0
Carbohydrate	Glycolysis, Gluconeogenesis, and Pyruvate Metabolism	1,5-anhydroglucitol (1,5-AG)	20675	C07326	HMDB0002712	64960	0.39	0	0
Carbohydrate	Glycolysis, Gluconeogenesis, and Pyruvate Metabolism	3-phosphoglycerate	1414	C00597	HMDB0000807	724	0.83	0.0066	0.0179
Carbohydrate	Pentose Metabolism	ribitol	15772	C00532 C01904 C00474 C00379	HMDB0002917 HMDB0000508 HMDB0001851 HMDB0000568	6912	1.13	0.0012	0.0054
Carbohydrate	Aminosugar Metabolism	N-acetylneuraminate	32377	C00270	HMDB0000230	439197	1.15	0.0265	0.0453
Carbohydrate	Aminosugar Metabolism	erythronate*	42420		HMDB0000613	2781043	1.17	0.0038	0.012
Carbohydrate	Pentose Metabolism	ribonate	27731	C01685	HMDB0000867	5460677	1.24	0.0015	0.0063
Carbohydrate	Pentose Metabolism	xylose	15581	C00181	HMDB0000098	135191	1.28	0.0017	0.0068
Carbohydrate	Glycogen Metabolism	maltose	15586	C00208	HMDB0000163	10991489	1.31	0.021	0.0394
Carbohydrate	Pentose Metabolism	lyxonate	61858		HMDB0060255		1.33	1.0488e-05	0.0001
Carbohydrate	Pentose Metabolism	arabonate/xylonate	48255	C00502 C05411	HMDB0000539	122045;6602431	1.36	0.0145	0.0312
Carbohydrate	Pentose Metabolism	arabinose	575	C00216	HMDB0029942	66308	1.5	3.9783e-06	6.9209e-05
Carbohydrate	Aminosugar Metabolism	glucuronate	15443	C16245	HMDB0000127	441478;94715;23677976;65041;444791	1.5	0.0248	0.0436
Carbohydrate	Glycogen Metabolism	maltotriose	44688	C01835	HMDB0001262	439586	1.53	0.0325	0.0524
Carbohydrate	Glycolysis, Gluconeogenesis, and Pyruvate Metabolism	glucose	48152	C00031	HMDB0000122	5793	1.88	0	0
Carbohydrate	Fructose, Mannose and Galactose Metabolism	fructose	48195	C00095	HMDB0000660	2723872	1.93	2.1497e-10	8.0548e-09
Carbohydrate	Fructose, Mannose and Galactose Metabolism	mannose	48153	C00159 C02209 C00936	HMDB0000169	185698;82308;18950;439680	2.65	0	0
Cofactors and Vitamins	Vitamin A Metabolism	carotene diol (3)	57637				1.22	0.0345	0.0548
Cofactors and Vitamins	Vitamin A Metabolism	carotene diol (1)	57635				1.28	0.0155	0.032
Cofactors and Vitamins	Vitamin A Metabolism	carotene diol (2)	57636				1.3	0.0203	0.039
Cofactors and Vitamins	Pantothenate and CoA Metabolism	pantothenate	1508	C00864	HMDB0000210	6613	1.33	3.4826e-05	0.0003
Cofactors and Vitamins	Tocopherol Metabolism	alpha-tocopherol	1561	C02477	HMDB0001893	86472	1.41	0.0223	0.0408
Cofactors and Vitamins	Tocopherol Metabolism	delta-CEHC	62287			35027084	1.43	0.0071	0.0186
Cofactors and Vitamins	Tocopherol Metabolism	gamma-CEHC	44876		HMDB0001931	133098	1.44	0.0079	0.02
Cofactors and Vitamins	Vitamin A Metabolism	retinol (vitamin A)	1806	C00473	HMDB0000305	445354	1.45	0.0244	0.0434
Cofactors and Vitamins	Ascorbate and Aldarate Metabolism	ascorbic acid 3-sulfate*	63687			11425365	1.48	0.0207	0.0393
Cofactors and Vitamins	Tocopherol Metabolism	alpha-CMBHC glucuronide	63926				1.77	7.7697e-06	0.0001
Cofactors and Vitamins	Tocopherol Metabolism	gamma-tocopherol/beta-tocopherol	52473	C14152 C02483	HMDB0006335 HMDB0001492		1.94	0.0014	0.0059
Cofactors and Vitamins	Tocopherol Metabolism	alpha-CEHC sulfate	47666				2	0.0008	0.0039
Cofactors and Vitamins	Hemoglobin and Porphyrin Metabolism	L-urobilin	40173	C05793	HMDB0240259	5280818	2.03	0.0006	0.0033
Energy	TCA Cycle	citraconate/glutaconate	47076	C02226 C02214	HMDB0000620 HMDB0000634	643798;5280498	0.85	0.0213	0.0397
Energy	TCA Cycle	aconitate [cis or trans]	46173	C02341 C004174	HMDB0000958 HMDB000072	643757;444212	1.14	0.0011	0.0052
Energy	TCA Cycle	malate	1303	C00497 C00149 C00711	HMDB0000744 HMDB0031518 HMDB0000156	525	1.22	0.0006	0.0033
Lipid	Lysophospholipid	1-palmitoyl-GPI (16:0)	35305		HMDB0061695	71296207	0.66	0.0015	0.0062
Lipid	Medium Chain Fatty Acid	laurate (12:0)	1645	C02679	HMDB0000638	3893	0.66	0.0079	0.02
Lipid	Secondary Bile Acid Metabolism	hyocholate	34093	C17649	HMDB0000760	92805	0.68	0.0193	0.0375
Lipid	Medium Chain Fatty Acid	caproate (6:0)	32489	C01585	HMDB0000535	8892	0.68	0.0354	0.0557
Lipid	Fatty Acid, Dicarboxylate	tetradecadienedioate (C14:2-DC)*	62918			86018718	0.69	0.0034	0.0114
Lipid	Lysophospholipid	2-palmitoleoyl-GPC (16:1)*	47118		HMDB10383	122164832	0.7	7.0801e-05	0.0007
Lipid	Plasmalogen	1-(1-enyl-palmitoyl)-2-palmitoleoyl-GPC (P-16:0/16:1)*	52713		HMDB0011207	52923882	0.71	1.0082e-11	4.9111e-10
Lipid	Long Chain Monounsaturated Fatty Acid	myristoleate (14:1n5)	32418	C08322	HMDB0002000	5281119	0.72	0.0002	0.0013
Lipid	Lysophospholipid	1-palmitoleoyl-GPC (16:1)*	33230		HMDB0010383	24779461	0.73	6.2691e-09	1.9086e-07
Lipid	Sphingomyelins	sphingomyelin (d18:2/14:0, d18:1/14:1)*	47154		HMDB0240637 HMDB0240612		0.73	4.3526e-07	9.6372e-06
Lipid	Lysoplasmalogen	1-(1-enyl-palmitoyl)-GPC (P-16:0)*	52474		HMDB0010407	10917802	0.73	1.2677e-05	0.0002
Lipid	Fatty Acid, Monohydroxy	8-hydroxyoctanoate	21239		HMDB0061914	69820	0.73	0.0233	0.042
Lipid	Hexosylceramides (HCER)	glycosyl ceramide (d18:2/24:1, d18:1/24:2)*	57453				0.76	1.2423e-08	3.3618e-07
Lipid	Fatty Acid Metabolism (also BCAA Metabolism)	butyrylglycine	31850		HMDB0000808	88412	0.76	0.003	0.0106
Lipid	Fatty Acid Metabolism (Acyl Carnitine, Monounsaturated)	5-dodecenoylcarnitine (C12:1)	61769		HMDB13326	91825571	0.76	0.008	0.0201
Lipid	Hexosylceramides (HCER)	glycosyl-N-behenoyl-sphingadienine (d18:2/22:0)*	57421				0.77	6.4393e-08	1.5683e-06
Lipid	Lysophospholipid	1-stearoyl-GPI (18:0)	19324		HMDB0240261	71581135;42607495	0.77	0.0191	0.0373
Lipid	Long Chain Monounsaturated Fatty Acid	palmitoleate (16:1n7)	33447	C08362	HMDB0003229	445638	0.78	0.0038	0.012
Lipid	Sphingolipid Synthesis	sphinganine-1-phosphate	52605		HMDB0001383	520	0.8	4.5541e-05	0.0004
Lipid	Fatty Acid Metabolism (Acyl Carnitine, Polyunsaturated)	dihomo-linolenoylcarnitine (C20:3n3 or 6)*	57521				0.8	0.0002	0.0013
Lipid	Sphingomyelins	sphingomyelin (d18:1/20:2, d18:2/20:1, d16:1/22:2)*	57481				0.8	0.003	0.0106
Lipid	Fatty Acid Metabolism (Acyl Carnitine, Polyunsaturated)	arachidonoylcarnitine (C20:4)	57518		HMDB0006455	136212424	0.8	0.0035	0.0115
Lipid	Endocannabinoid	N-stearoylserine*	61822				0.8	0.0068	0.0183
Lipid	Primary Bile Acid Metabolism	glyco-beta-muricholate**	62066				0.8	0.0069	0.0185
Lipid	Hexosylceramides (HCER)	glycosyl ceramide (d18:1/20:0, d16:1/22:0)*	57595				0.81	3.7458e-05	0.0004
Lipid	Fatty Acid Metabolism (Acyl Glycine)	hexanoylglycine	35436		HMDB0000701	99463	0.81	0.0493	0.0704
Lipid	Lysophospholipid	1-stearoyl-GPC (18:0)	33961		HMDB0010384	497300	0.83	1.1994e-05	0.0001
Lipid	Lactosylceramides (LCER)	lactosyl-N-nervonoyl-sphingosine (d18:1/24:1)*	57370		HMDB0004872		0.83	4.1616e-05	0.0004
Lipid	Phosphatidylcholine (PC)	1-palmitoyl-2-palmitoleoyl-GPC (16:0/16:1)*	52470		HMDB0007969	6443788	0.83	0.0016	0.0065
Lipid	Fatty Acid, Dicarboxylate	hydroxy-CMPF*	62277				0.84	0.0025	0.0091
Lipid	Plasmalogen	1-(1-enyl-palmitoyl)-2-oleoyl-GPC (P-16:0/18:1)*	52478		HMDB0007996	34779384	0.85	1.0679e-05	0.0001
Lipid	Dihydrosphingomyelins	myristoyl dihydrosphingomyelin (d18:0/14:0)*	57365		HMDB0012085	44260138	0.85	0.0122	0.0271
Lipid	Lysophospholipid	1-oleoyl-GPI (18:1)	36602		HMDB0061693	86289645	0.85	0.0249	0.0436
Lipid	Lysophospholipid	1-oleoyl-GPC (18:1)	48258	C03916	HMDB0002815	16081932	0.86	1.8428e-05	0.0002
Lipid	Sphingomyelins	sphingomyelin (d18:2/24:2)*	57479		HMDB0240644		0.86	0.0036	0.0115
Lipid	Fatty Acid, Dicarboxylate	decadienedioic acid (C10:2-DC)**	63685			17789717	0.86	0.0168	0.0337
Lipid	Endocannabinoid	oleoyl ethanolamide	38102		HMDB0002088	5283454	0.86	0.0452	0.0669
Lipid	Lactosylceramides (LCER)	lactosyl-N-palmitoyl-sphingosine (d18:1/16:0)	53010		HMDB0006750	53477895	0.87	9.3663e-05	0.0008
Lipid	Carnitine Metabolism	deoxycarnitine	36747	C01181	HMDB0001161	22620	0.87	0.0024	0.0089
Lipid	Sphingomyelins	sphingomyelin (d18:1/22:2, d18:2/22:1, d16:1/24:2)*	57477		HMDB0240672 HMDB0240670 HMDB0240669		0.87	0.0047	0.0138
Lipid	Lysophospholipid	1-lignoceroyl-GPC (24:0)	49617		HMDB0010405	24779481	0.87	0.0048	0.014
Lipid	Fatty Acid Metabolism (Acyl Carnitine, Monounsaturated)	palmitoleoylcarnitine (C16:1)*	53223		HMDB0013207	71464547	0.87	0.0097	0.0232
Lipid	Plasmalogen	1-(1-enyl-palmitoyl)-2-linoleoyl-GPC (P-16:0/18:2)*	52682		HMDB0011211	24779386	0.88	0.0003	0.0018
Lipid	Sphingomyelins	sphingomyelin (d18:2/21:0, d16:2/23:0)*	57480		HMDB0240676		0.88	0.0102	0.0236
Lipid	Phosphatidylinositol (PI)	1-palmitoyl-2-oleoyl-GPI (16:0/18:1)*	52669		HMDB0009783	71296232	0.88	0.0153	0.0319
Lipid	Fatty Acid Metabolism (Acyl Carnitine, Polyunsaturated)	dihomo-linoleoylcarnitine (C20:2)*	57520				0.88	0.0218	0.0403
Lipid	Phosphatidylinositol (PI)	1-stearoyl-2-oleoyl-GPI (18:0/18:1)*	52726		HMDB0240667		0.88	0.0251	0.0436
Lipid	Sphingosines	sphingosine 1-phosphate	34445	C06124	HMDB0000277	5283560	0.89	0.0044	0.0132
Lipid	Sphingomyelins	sphingomyelin (d17:2/16:0, d18:2/15:0)*	57483		HMDB0240677		0.89	0.016	0.0329
Lipid	Phosphatidylcholine (PC)	1-stearoyl-2-oleoyl-GPC (18:0/18:1)	52438		HMDB0008038	24778825	0.9	0.0022	0.0086
Lipid	Sphingomyelins	sphingomyelin (d18:1/20:1, d18:2/20:0)*	48491		HMDB0240610 HMDB0240632		0.9	0.0025	0.0091
Lipid	Endocannabinoid	N-oleoylserine	57664			44190514	0.9	0.0496	0.0706
Lipid	Sphingomyelins	sphingomyelin (d18:2/24:1, d18:1/24:2)*	52437		HMDB0240636 HMDB0240615	85336023	0.91	0.0057	0.0158
Lipid	Hexosylceramides (HCER)	glycosyl-N-palmitoyl-sphingosine (d18:1/16:0)	53013				0.92	0.0133	0.0292
Lipid	Plasmalogen	1-(1-enyl-palmitoyl)-2-palmitoyl-GPC (P-16:0/16:0)*	52716		HMDB0011206	11146967	0.93	0.0115	0.026
Lipid	Lysophospholipid	1-palmitoyl-GPC (16:0)	33955	C04102	HMDB0010382	86554	0.94	0.0195	0.0376
Lipid	Phosphatidylcholine (PC)	1-stearoyl-2-linoleoyl-GPC (18:0/18:2)*	52452		HMDB0008039	6441487	0.96	0.039	0.0601
Lipid	Phosphatidylcholine (PC)	1-palmitoyl-2-linoleoyl-GPC (16:0/18:2)	42446		HMDB0007973	5287971	1.04	0.0361	0.0566
Lipid	Phosphatidylcholine (PC)	1-palmitoyl-2-arachidonoyl-GPC (16:0/20:4n6)	52462	C05208	HMDB0007982	10747814	1.09	0.0085	0.0209
Lipid	Phosphatidylcholine (PC)	1-palmitoyl-2-docosahexaenoyl-GPC (16:0/22:6)	52610		HMDB0007991	6441886	1.1	0.0065	0.0179
Lipid	Ceramides	N-palmitoyl-sphingosine (d18:1/16:0)	44877		HMDB0004949	5283564	1.11	0.0471	0.0684
Lipid	Fatty Acid Metabolism (Acyl Carnitine, Short Chain)	acetylcarnitine (C2)	32198	C02571	HMDB0000201	7045767	1.14	0.0071	0.0186
Lipid	Lysophospholipid	1-arachidonoyl-GPI (20:4)*	34214		HMDB0061690	121596217	1.14	0.0447	0.0664
Lipid	Long Chain Saturated Fatty Acid	pentadecanoate (15:0)	1361	C16537	HMDB0000826	13849	1.15	0.0017	0.0068
Lipid	Fatty Acid, Dicarboxylate	maleate	20676	C01384	HMDB0000176	444266	1.15	0.0022	0.0086
Lipid	Corticosteroids	cortisone	1769	C00762	HMDB0002802	222786	1.15	0.0194	0.0375
Lipid	Long Chain Monounsaturated Fatty Acid	oleate/vaccenate (18:1)	52285	C01712 C08367 C00712 C21944	HMDB0000207 HMDB0000573 HMDB0003231 HMDB0240219	637517;445639;5281127;5282761	1.15	0.0401	0.0611
Lipid	Fatty Acid, Monohydroxy	2-hydroxyarachidate*	61700			5225199	1.15	0.0408	0.0619
Lipid	Long Chain Saturated Fatty Acid	stearate (18:0)	1358	C01530	HMDB0000827	5281	1.16	1.6711e-05	0.0002
Lipid	Ceramides	N-stearoyl-sphingosine (d18:1/18:0)*	54979		HMDB0004950	5283565	1.16	0.0138	0.0302
Lipid	Pregnenolone Steroids	21-hydroxypregnenolone disulfate	46115			134595	1.16	0.0184	0.0364
Lipid	Lysophospholipid	1-linoleoyl-GPI (18:2)*	36594		HMDB0240597	11124828	1.16	0.0214	0.0397
Lipid	Long Chain Saturated Fatty Acid	palmitate (16:0)	1336	C00249	HMDB0000220	985	1.17	0.0002	0.0013
Lipid	Fatty Acid, Monohydroxy	2-hydroxystearate	17945	C03045 C03042	HMDB0062549	69417;439885;439887	1.17	0.0012	0.0054
Lipid	Long Chain Monounsaturated Fatty Acid	10-nonadecenoate (19:1n9)	33972		HMDB0013622	5312513	1.17	0.0243	0.0434
Lipid	Ceramides	ceramide (d18:1/17:0, d17:1/18:0)*	57434		HMDB0240678 HMDB0240683		1.17	0.0391	0.0601
Lipid	Fatty Acid, Branched	(16 or 17)-methylstearate (a19:0 or i19:0)	38296		HMDB0037397	3083779	1.18	0.0025	0.0091
Lipid	Dihydroceramides	N-palmitoyl-sphinganine (d18:0/16:0)	52604		HMDB11760	5283572	1.18	0.004	0.0125
Lipid	Fatty Acid, Dicarboxylate	3-carboxy-4-methyl-5-pentyl-2-furanpropionate (3-CMPFP)**	61871		HMDB0061643	194501	1.19	0.0149	0.0316
Lipid	Androgenic Steroids	5alpha-androstan-3beta,17beta-diol disulfate	37190	C12525	HMDB00493	90186325	1.19	0.0436	0.0656
Lipid	Endocannabinoid	N-stearoyltaurine	39730			168274	1.2	0.0076	0.0197
Lipid	Diacylglycerol	oleoyl-linoleoyl-glycerol (18:1/18:2) [1]	46798		HMDB0007219	14275396	1.2	0.023	0.0417
Lipid	Fatty Acid Metabolism (Acyl Carnitine, Monounsaturated)	nervonoylcarnitine (C24:1)*	57531		HMDB0006509		1.2	0.0476	0.0686
Lipid	Long Chain Saturated Fatty Acid	nonadecanoate (19:0)	1356	C16535	HMDB0000772	12591	1.21	0.0001	0.0011
Lipid	Long Chain Polyunsaturated Fatty Acid (n3 and n6)	docosadienoate (22:2n6)	32415	C16533	HMDB0061714	5282807	1.21	0.0012	0.0054
Lipid	Dihydrosphingomyelins	sphingomyelin (d18:0/18:0, d19:0/17:0)*	57473		HMDB0012087	44260130	1.21	0.0359	0.0565
Lipid	Long Chain Polyunsaturated Fatty Acid (n3 and n6)	linoleate (18:2n6)	1105	C01595	HMDB0000673 HMDB0006270	5280450	1.22	0.0088	0.0216
Lipid	Lysophospholipid	1-linoleoyl-GPA (18:2)*	52690		HMDB0007856		1.22	0.0256	0.0443
Lipid	Fatty Acid Metabolism (Acyl Carnitine, Medium Chain)	hexanoylcarnitine (C6)	32328		HMDB0000756	6426853	1.22	0.0296	0.049
Lipid	Fatty Acid, Dicarboxylate	octadecanedioate (C18-DC)	36754		HMDB0000782	70095	1.23	0.0005	0.0029
Lipid	Fatty Acid, Monohydroxy	3-hydroxyoctanoate	22001	C20793	HMDB0001954	26613	1.23	0.0108	0.0247
Lipid	Plasmalogen	1-(1-enyl-palmitoyl)-2-arachidonoyl-GPE (P-16:0/20:4)*	52673		HMDB0011352	52925126	1.23	0.0445	0.0662
Lipid	Long Chain Polyunsaturated Fatty Acid (n3 and n6)	dihomo-linoleate (20:2n6)	17805	C16525	HMDB0005060	6439848	1.24	0.0031	0.0108
Lipid	Long Chain Polyunsaturated Fatty Acid (n3 and n6)	docosahexaenoate (DHA; 22:6n3)	44675	C06429	HMDB0002183	445580	1.24	0.0108	0.0247
Lipid	Mevalonate Metabolism	3-hydroxy-3-methylglutarate	531	C03761	HMDB0000355	1662;5459993	1.25	0.0161	0.0329
Lipid	Plasmalogen	1-(1-enyl-stearoyl)-2-arachidonoyl-GPE (P-18:0/20:4)*	52475		HMDB0005779	9547058	1.25	0.023	0.0417
Lipid	Fatty Acid, Monohydroxy	3-hydroxyhexanoate	53230		HMDB0061652 HMDB0010718	151492	1.26	0.001	0.005
Lipid	Long Chain Saturated Fatty Acid	arachidate (20:0)	1118	C06425	HMDB0002212	10467	1.27	0.0002	0.0013
Lipid	Plasmalogen	1-(1-enyl-palmitoyl)-2-oleoyl-GPE (P-16:0/18:1)*	52477		HMDB0011342	52925128	1.27	0.0034	0.0114
Lipid	Diacylglycerol	palmitoyl-arachidonoyl-glycerol (16:0/20:4) [1]*	54957		HMDB0007112	9543736	1.27	0.0192	0.0375
Lipid	Phosphatidylethanolamine (PE)	1-stearoyl-2-arachidonoyl-GPE (18:0/20:4)	52447	C05210	HMDB0009003	5289133	1.27	0.0453	0.0669
Lipid	Fatty Acid Metabolism (Acyl Carnitine, Dicarboxylate)	octadecanedioylcarnitine (C18-DC)*	61867				1.29	0.0005	0.0028
Lipid	Diacylglycerol	palmitoyl-linoleoyl-glycerol (16:0/18:2) [1]*	52633		HMDB0007103	9543695	1.29	0.0031	0.0106
Lipid	Fatty Acid Metabolism (Acyl Carnitine, Dicarboxylate)	octadecenedioylcarnitine (C18:1-DC)*	61865				1.3	0.0012	0.0054
Lipid	Diacylglycerol	palmitoyl-docosahexaenoyl-glycerol (16:0/22:6) [1]*	57373		HMDB0007121	9543827	1.3	0.0123	0.0271
Lipid	Fatty Acid Metabolism (Acyl Carnitine, Hydroxy)	3-hydroxyhexanoylcarnitine (1)	62557				1.3	0.0141	0.0304
Lipid	Corticosteroids	tetrahydrocortisone glucuronide (5)	64591				1.3	0.0312	0.0508
Lipid	Long Chain Polyunsaturated Fatty Acid (n3 and n6)	adrenate (22:4n6)	32980	C16527	HMDB0002226	5497181;5282844	1.32	0.0002	0.0015
Lipid	Diacylglycerol	oleoyl-arachidonoyl-glycerol (18:1/20:4) [1]*	54960		HMDB0007228	9543786	1.32	0.0002	0.0016
Lipid	Phosphatidylethanolamine (PE)	1-stearoyl-2-docosahexaenoyl-GPE (18:0/22:6)*	52466		HMDB0009012	9546798	1.32	0.0023	0.0086
Lipid	Plasmalogen	1-(1-enyl-stearoyl)-2-linoleoyl-GPE (P-18:0/18:2)*	52748		HMDB0011376		1.32	0.0071	0.0186
Lipid	Fatty Acid Metabolism (Acyl Glycine)	picolinoylglycine	63057		HMDB0059766	11788622	1.33	0.0168	0.0337
Lipid	Long Chain Polyunsaturated Fatty Acid (n3 and n6)	linolenate [alpha or gamma; (18:3n3 or 6)]	34035	C06426 C06427	HMDB0001388 HMDB0003073	5280933;5280934	1.34	0.0098	0.0232
Lipid	Plasmalogen	1-(1-enyl-palmitoyl)-2-linoleoyl-GPE (P-16:0/18:2)*	52677		HMDB0011343	52925127	1.34	0.0111	0.0252
Lipid	Phosphatidylethanolamine (PE)	1-stearoyl-2-linoleoyl-GPE (18:0/18:2)*	52446		HMDB0008994	9546749	1.34	0.0396	0.0606
Lipid	Long Chain Saturated Fatty Acid	margarate (17:0)	1121		HMDB0002259	10465	1.35	5.2375e-06	8.5041e-05
Lipid	Fatty Acid Metabolism (Acyl Carnitine, Hydroxy)	3-hydroxypalmitoylcarnitine	61839		HMDB0013336	126456228	1.35	8.8589e-06	0.0001
Lipid	Plasmalogen	1-(1-enyl-stearoyl)-2-oleoyl-GPE (P-18:0/18:1)	52614		HMDB0011375	42607457	1.35	0.0007	0.0036
Lipid	Diacylglycerol	linoleoyl-linoleoyl-glycerol (18:2/18:2) [1]*	54968		HMDB0007248	9543729	1.35	0.0013	0.0056
Lipid	Long Chain Monounsaturated Fatty Acid	eicosenoate (20:1)	33587	C16526	HMDB0002231 HMDB0062436	5282769;5282768;94159	1.35	0.002	0.0078
Lipid	Monoacylglycerol	1-dihomo-linolenylglycerol (20:3)	48341		HMDB0011577		1.35	0.0083	0.0207
Lipid	Fatty Acid Metabolism (Acyl Carnitine, Hydroxy)	3-hydroxyoleoylcarnitine	61840			129637446	1.36	0.0054	0.0149
Lipid	Fatty Acid, Monohydroxy	5-hydroxyhexanoate	31938		HMDB0000525 HMDB0000409	170748	1.36	0.0077	0.0198
Lipid	Androgenic Steroids	5alpha-androstan-3beta,17beta-diol monosulfate (2)	37192				1.37	0.047	0.0684
Lipid	Phosphatidylethanolamine (PE)	1-palmitoyl-2-arachidonoyl-GPE (16:0/20:4)*	52464	C05210	HMDB0005323	9546800	1.38	0.0152	0.0319
Lipid	Fatty Acid, Dicarboxylate	octadecadienedioate (C18:2-DC)*	61860				1.39	0.0012	0.0054
Lipid	Diacylglycerol	oleoyl-arachidonoyl-glycerol (18:1/20:4) [2]*	54961		HMDB0007228	9543786	1.4	0.0001	0.0012
Lipid	Fatty Acid, Branched	cis-3,4-methyleneheptanoate	64390				1.4	0.0205	0.0392
Lipid	Long Chain Polyunsaturated Fatty Acid (n3 and n6)	heneicosapentaenoate (21:5n3)	57658			11998573	1.4	0.0271	0.0459
Lipid	Secondary Bile Acid Metabolism	lithocholate sulfate (1)	62526			451489	1.41	0.005	0.0144
Lipid	Corticosteroids	cortisol	1712	C00735	HMDB0000063	5754	1.42	5.8599e-07	1.2007e-05
Lipid	Long Chain Polyunsaturated Fatty Acid (n3 and n6)	docosapentaenoate (n3 DPA; 22:5n3)	32504	C16513	HMDB0001976 HMDB0006528	6441454	1.42	0.0003	0.0019
Lipid	Phospholipid Metabolism	trimethylamine N-oxide	40406	C01104	HMDB0000925	1145	1.42	0.0027	0.0096
Lipid	Phosphatidylethanolamine (PE)	1-palmitoyl-2-docosahexaenoyl-GPE (16:0/22:6)*	52465		HMDB0008946	9546799	1.42	0.0055	0.0151
Lipid	Diacylglycerol	palmitoyl-docosahexaenoyl-glycerol (16:0/22:6) [2]*	57374		HMDB0007121	9543827	1.43	0.0263	0.045
Lipid	Fatty Acid, Monohydroxy	2-hydroxynervonate*	61698			5312783	1.44	9.7184e-07	1.8936e-05
Lipid	Fatty Acid, Dihydroxy	2S,3R-dihydroxybutyrate	62950		HMDB0002453	10964471	1.44	0.0023	0.0087
Lipid	Dihydroceramides	N-stearoyl-sphinganine (d18:0/18:0)*	1759		HMDB0011761	5283573	1.45	0.0044	0.0132
Lipid	Phosphatidylethanolamine (PE)	1-palmitoyl-2-linoleoyl-GPE (16:0/18:2)	42449		HMDB0005322	9546747	1.45	0.0069	0.0184
Lipid	Secondary Bile Acid Metabolism	deoxycholic acid 12-sulfate*	63688				1.45	0.0087	0.0214
Lipid	Fatty Acid, Dihydroxy	3,4-dihydroxybutyrate	62952		HMDB0000337	150929	1.46	5.124e-12	3.1201e-10
Lipid	Diacylglycerol	palmitoyl-arachidonoyl-glycerol (16:0/20:4) [2]*	54958		HMDB0007112	9543736	1.46	0.0035	0.0115
Lipid	Monoacylglycerol	1-arachidonylglycerol (20:4)	34397	C13857	HMDB11578	16019980;5282281	1.47	9.633e-06	0.0001
Lipid	Corticosteroids	tetrahydrocortisol glucuronide	64411				1.47	0.0011	0.0051
Lipid	Diacylglycerol	linoleoyl-docosahexaenoyl-glycerol (18:2/22:6) [1]*	54949		HMDB0007266	9543899	1.48	0.0002	0.0013
Lipid	Secondary Bile Acid Metabolism	glycolithocholate	31912	C15557	HMDB0000698	115245	1.49	0.0118	0.0264
Lipid	Fatty Acid, Dicarboxylate	3-hydroxydodecanedioate*	62915		HMDB0000413	16663321	1.5	2.7921e-05	0.0003
Lipid	Fatty Acid Metabolism (Acyl Carnitine, Medium Chain)	cis-3,4-methyleneheptanoylcarnitine	64389				1.5	0.0032	0.0108
Lipid	Androgenic Steroids	androstenediol (3beta,17beta) monosulfate (1)	37211		HMDB0240429	13847309;129670631	1.51	0.0011	0.0052
Lipid	Monoacylglycerol	1-oleoylglycerol (18:1)	21184		HMDB0011567	5283468	1.51	0.0276	0.0464
Lipid	Monoacylglycerol	1-linolenoylglycerol (18:3)	34393		HMDB0011569	53480978	1.52	0.0038	0.012
Lipid	Monoacylglycerol	2-oleoylglycerol (18:1)	21232		HMDB0011537	5319879	1.52	0.0052	0.0146
Lipid	Fatty Acid, Monohydroxy	3-hydroxysebacate	31943		HMDB0000350	3017884	1.55	0.0008	0.0039
Lipid	Monoacylglycerol	2-linoleoylglycerol (18:2)	32506		HMDB0011538	5365676	1.56	0.0027	0.0096
Lipid	Diacylglycerol	linoleoyl-arachidonoyl-glycerol (18:2/20:4) [2]*	54956		HMDB0007257	9543796	1.6	5.9158e-07	1.2007e-05
Lipid	Diacylglycerol	linoleoyl-arachidonoyl-glycerol (18:2/20:4) [1]*	54955		HMDB0007257	9543796	1.62	4.9345e-06	8.2884e-05
Lipid	Phosphatidylethanolamine (PE)	1-oleoyl-2-arachidonoyl-GPE (18:1/20:4)*	55041		HMDB0009069	348281223	1.62	0.0008	0.004
Lipid	Phosphatidylethanolamine (PE)	1-oleoyl-2-linoleoyl-GPE (18:1/18:2)*	52687		HMDB0005349	9546753	1.62	0.0155	0.032
Lipid	Androgenic Steroids	androstenediol (3beta,17beta) disulfate (1)	37202	C04295	HMDB0240313	87120982	1.65	0.0008	0.004
Lipid	Monoacylglycerol	1-linoleoylglycerol (18:2)	27447		HMDB0011568	5283469	1.69	0.0002	0.0014
Lipid	Fatty Acid, Dicarboxylate	3-methyladipate	36749		HMDB0000555	12292	1.72	0.014	0.0304
Lipid	Fatty Acid, Dicarboxylate	octadecenedioate (C18:1-DC)	61861			9543674	1.76	1.657e-05	0.0002
Lipid	Androgenic Steroids	11beta-hydroxyandrosterone glucuronide	63251		HMDB0010351		1.78	0.0003	0.0019
Lipid	Diacylglycerol	linoleoyl-docosahexaenoyl-glycerol (18:2/22:6) [2]*	54950		HMDB0007266	9543899	1.79	0.0001	0.0011
Lipid	Fatty Acid, Dicarboxylate	heptenedioate (C7:1-DC)*	61866				1.79	0.0005	0.003
Lipid	Monoacylglycerol	1-eicosapentaenoylglycerol (20:5)*	53220		HMDB11580	53480988	1.8	0.0005	0.0027
Lipid	Fatty Acid Metabolism (Acyl Glycine)	cis-3,4-methyleneheptanoylglycine	64386				1.8	0.003	0.0105
Lipid	Fatty Acid Metabolism (Acyl Carnitine, Hydroxy)	(S)-3-hydroxybutyrylcarnitine	52984		HMDB0013127	71464477	1.86	1.0534e-10	4.2759e-09
Lipid	Monoacylglycerol	1-docosahexaenoylglycerol (22:6)	35153		HMDB0011587	53480995	2.01	1.2067e-05	0.0001
Lipid	Long Chain Monounsaturated Fatty Acid	erucate (22:1n9)	1552	C08316	HMDB0002068	8216;5281116	2.15	0.0051	0.0146
Lipid	Androgenic Steroids	11-ketoetiocholanolone glucuronide	47135				2.25	0.0002	0.0016
Lipid	Fatty Acid Metabolism (Acyl Carnitine, Hydroxy)	(R)-3-hydroxybutyrylcarnitine	43264		HMDB0013127	53481617	2.39	1.019e-08	2.9197e-07
Lipid	Secondary Bile Acid Metabolism	taurodeoxycholate	12261	C05463	HMDB0000896	2733768	2.43	0.0097	0.0232
Lipid	Ketone Bodies	3-hydroxybutyrate (BHBA)	542	C03197 C01089	HMDB0000011 HMDB0000357 HMDB0000442	441;94318;92135	2.48	7.5377e-06	0.0001
Lipid	Androgenic Steroids	11beta-hydroxyetiocholanolone glucuronide*	64418				2.68	0.0003	0.002
Nucleotide	Pyrimidine Metabolism, Thymine containing	5,6-dihydrothymine	1418	C00906	HMDB0000079	93556	0.91	0.0216	0.0401
Nucleotide	Pyrimidine Metabolism, Uracil containing	5,6-dihydrouridine	61833		HMDB0000497	94312	0.93	0.0399	0.0609
Nucleotide	Pyrimidine Metabolism, Uracil containing	uracil	605	C00106	HMDB0000300	1174	1.16	0.0207	0.0393
Nucleotide	Pyrimidine Metabolism, Uracil containing	N-acetyl-beta-alanine	37432	C01073	HMDB0061880	76406	1.17	0.0053	0.0148
Partially Characterized Molecules	Partially Characterized Molecules	glutamine_degradant*	46225				0.88	0.0346	0.0548
Partially Characterized Molecules	Partially Characterized Molecules	glucuronide of C10H18O2 (1)*	61881				1.19	0.0473	0.0684
Partially Characterized Molecules	Partially Characterized Molecules	metabolonic lactone sulfate	63153				1.22	0.015	0.0316
Partially Characterized Molecules	Partially Characterized Molecules	bilirubin degradation product, C16H18N2O5 (2)**	64404				1.27	0.024	0.0431
Partially Characterized Molecules	Partially Characterized Molecules	bilirubin degradation product, C17H18N2O4 (2)**	64407				1.36	0.041	0.062
Partially Characterized Molecules	Partially Characterized Molecules	bilirubin degradation product, C17H18N2O4 (3)**	64408				1.51	0.0147	0.0315
Partially Characterized Molecules	Partially Characterized Molecules	glutamine conjugate of C6H10O2 (1)*	63657				1.64	0.0163	0.0329
Partially Characterized Molecules	Partially Characterized Molecules	glycine conjugate of C10H14O2 (1)*	62146				1.69	0.0009	0.0043
Partially Characterized Molecules	Partially Characterized Molecules	glutamine conjugate of C7H12O2*	63658				2.3	0.0259	0.0445
Partially Characterized Molecules	Partially Characterized Molecules	glutamine conjugate of C6H10O2 (2)*	63660				3.01	0.0498	0.0707
Peptide	Dipeptide	phenylalanylalanine	41374		HMDB0028988	5488196	0.44	0.0077	0.0198
Peptide	Fibrinogen Cleavage Peptide	fibrinopeptide A (3-16)**	62811			25078015	0.44	0.0188	0.0369
Peptide	Fibrinogen Cleavage Peptide	fibrinopeptide A (2-15)**	62809			25078015	0.53	0.01	0.0233
Peptide	Fibrinogen Cleavage Peptide	fibrinopeptide B (1-11)**	62815			16132131	0.56	0.0301	0.0495
Peptide	Dipeptide	valylglycine	40475		HMDB0029127	136487	0.58	0.0171	0.0341
Peptide	Dipeptide	leucylglycine	40045		HMDB0028929	79070	0.61	0.0472	0.0684
Peptide	Dipeptide	threonylphenylalanine	31530		HMDB0029068	7010580	0.65	0.0243	0.0434
Peptide	Dipeptide	isoleucylglycine	40008		HMDB0028907	342532	0.69	9.495e-06	0.0001
Peptide	Fibrinogen Cleavage Peptide	fibrinopeptide A (5-16)*	62148				0.74	0.0162	0.0329
Peptide	Gamma-glutamyl Amino Acid	gamma-glutamylglutamate	36738	C05282	HMDB0011737	92865	0.75	0.0319	0.0517
Peptide	Gamma-glutamyl Amino Acid	gamma-glutamylisoleucine*	34456		HMDB0011170	22885096	0.81	0.0149	0.0316
Peptide	Gamma-glutamyl Amino Acid	gamma-glutamyltyrosine	2734		HMDB0011741	94340	0.86	0.0443	0.0662
Peptide	Gamma-glutamyl Amino Acid	gamma-glutamylphenylalanine	33422		HMDB0000594	111299	0.87	0.0267	0.0454
Peptide	Acetylated Peptides	phenylacetylglutamine	35126	C04148	HMDB0006344	92258	1.42	0.0034	0.0114
Peptide	Acetylated Peptides	phenylacetylcarnitine	48425			101724840	1.56	0.0033	0.0113
Xenobiotics	Xanthine Metabolism	1-methylxanthine	34389	C16358	HMDB0010738	80220	0.64	0.0379	0.0587
Xenobiotics	Drug - Analgesics, Anesthetics	ibuprofen	17799	C01588	HMDB0001925	3672	0.66	0.0122	0.0271
Xenobiotics	Food Component/Plant	methyl glucopyranoside (alpha + beta)	46144		HMDB0029965	445238;3036743;2108	0.71	3.6638e-11	1.6224e-09
Xenobiotics	Chemical	perfluorooctanoate (PFOA)	62071		HMDB0059587	9554	0.73	0.0091	0.0221
Xenobiotics	Benzoate Metabolism	3-(4-hydroxyphenyl)propionate	39587	C01744	HMDB0002199	10394	0.78	0.0296	0.049
Xenobiotics	Food Component/Plant	3-formylindole	62863	C08493	HMDB29737	10256	0.84	0.0339	0.0542
Xenobiotics	Drug - Gastrointestinal	cimetidine	42592	C06952 D00295	HMDB0014644	2756	0.91	0.0365	0.057
Xenobiotics	Chemical	EDTA	22163	C00284	HMDB0015109	6049	0.93	0.0037	0.0118
Xenobiotics	Chemical	dimethyl sulfone	43424	C11142	HMDB0004983	6213	1.03	0.0093	0.0224
Xenobiotics	Benzoate Metabolism	4-allylcatechol sulfate	63597				1.21	0.0149	0.0316
Xenobiotics	Chemical	2,4-di-tert-butylphenol	64328				1.26	0.0257	0.0443
Xenobiotics	Food Component/Plant	erythritol	20699	C00503	HMDB0002994	222285	1.29	0.0027	0.0096
Xenobiotics	Food Component/Plant	quinate	18335	C00296	HMDB0003072	6508	1.33	0.0327	0.0525
Xenobiotics	Benzoate Metabolism	3-phenylpropionate (hydrocinnamate)	15749	C05629	HMDB0000764	107	1.38	0.0083	0.0207
Xenobiotics	Chemical	6-hydroxyindole sulfate	48698		HMDB0000682	122198196	1.41	0.0209	0.0394
Xenobiotics	Drug - Topical Agents	2,6-dihydroxybenzoic acid	63042		HMDB0013676	9338	1.43	0.0485	0.0697
Xenobiotics	Food Component/Plant	fucitol	38313			445724	1.46	0.0003	0.002
Xenobiotics	Bacterial/Fungal	N-methylpipecolate	47101			11286529	1.46	0.0038	0.012
Xenobiotics	Drug - Cardiovascular	4-hydroxycoumarin	37445	C20414		54682930	1.51	0.0091	0.0222
Xenobiotics	Food Component/Plant	cinnamoylglycine	38637		HMDB0011621	709625	1.58	0.0047	0.0139
Xenobiotics	Benzoate Metabolism	hippurate	15753	C01586	HMDB0000714	464	1.68	0.0002	0.0013
Xenobiotics	Food Component/Plant	2-keto-3-deoxy-gluconate	48141	C00204	HMDB0001353	161227	1.83	4.8011e-08	1.2309e-06
Xenobiotics	Food Component/Plant	gluconate	587	C00257	HMDB0000625	3085666;10690	1.88	7.6e-13	5.2855e-11
Xenobiotics	Food Component/Plant	mannonate*	62864			3246006	2.07	0	1e-15
Xenobiotics	Benzoate Metabolism	3-(3-hydroxyphenyl)propionate sulfate	45415		HMDB0094710	187488	2.1	0.0084	0.0209
Xenobiotics	Food Component/Plant	2,8-quinolinediol sulfate	48691		HMDB0240658		2.41	0.0049	0.014
Xenobiotics	Food Component/Plant	syringol sulfate	48454				2.71	0.0099	0.0232
Xenobiotics	Drug - Metabolic	glyburide	63916	D00336 C07022	HMDB0015151	3488	3.02	0.0017	0.0067
Xenobiotics	Food Component/Plant	furaneol sulfate	54795			59815364	3.16	0.0014	0.006
Xenobiotics	Benzoate Metabolism	3-hydroxyhippurate sulfate	62530			186339	3.5	0.0009	0.0043
Xenobiotics	Food Component/Plant	ferulic acid 4-sulfate	47114		HMDB0029200	6305574	3.72	0.0006	0.0031
Xenobiotics	Food Component/Plant	4-vinylguaiacol sulfate	48442		HMDB0127980	53803570	4.06	0.0099	0.0232
Xenobiotics	Drug - Metabolic	hydroxypioglitazone (M-IV)	43580			4147757	4.47	0.0046	0.0136
Xenobiotics	Tobacco Metabolite	cotinine	553		HMDB0001046	408	8.95	0.025	0.0436
Xenobiotics	Drug - Metabolic	ketopioglitazone	43579			5201446	9.15	0.0043	0.0132
Xenobiotics	Drug - Metabolic	pioglitazone	33139	DG00117 D08378 C07675	HMDB0015264	4829	31.88	0.0068	0.0184
Xenobiotics	Drug - Metabolic	metformin	38306	C07151	HMDB0001921	4091	165.4	0	0
Xenobiotics	Drug - Metabolic	gliclazide	64330				672.82	0.0116	0.026

## Sheet: Table 4D. Shared DEMs 
Biochemical_Name	Comp_ID	KEGG	HMDB	PUBCHEM	FC (T2D vs. non-T2D) _Replication cohort	P_value (replication cohort)	FC (T2D vs. non-T2D)_Discovery cohort	P_value (Discovery cohort)
1,5-anhydroglucitol (1,5-AG)	20675	C07326	HMDB0002712	64960	0.39	0	0.52	2.5e-14
isoleucylglycine	40008		HMDB0028907	342532	0.69	9.495e-06	0.86	0.0111
tetradecadienedioate (C14:2-DC)*	62918			86018718	0.69	0.0034	0.77	0.0261
methyl glucopyranoside (alpha + beta)	46144		HMDB0029965	445238;3036743;2108	0.71	3.6638e-11	0.89	9.4389e-10
1-(1-enyl-palmitoyl)-2-palmitoleoyl-GPC (P-16:0/16:1)*	52713		HMDB0011207	52923882	0.71	1.0082e-11	0.77	3.4899e-08
myristoleate (14:1n5)	32418	C08322	HMDB0002000	5281119	0.72	0.0002	0.72	0.0004
1-palmitoleoyl-GPC (16:1)*	33230		HMDB0010383	24779461	0.73	6.2691e-09	0.88	0.0116
sphingomyelin (d18:2/14:0, d18:1/14:1)*	47154		HMDB0240637 HMDB0240612		0.73	4.3526e-07	0.85	0.0101
1-(1-enyl-palmitoyl)-GPC (P-16:0)*	52474		HMDB0010407	10917802	0.73	1.2677e-05	0.83	0.0036
perfluorooctanoate (PFOA)	62071		HMDB0059587	9554	0.73	0.0091	0.79	0.0139
5-oxoproline	1494	C01879 C02237	HMDB0000267	439685;7405	0.74	3.3545e-06	0.81	0.0004
N-acetyltaurine	48187		HMDB0240253	159864	0.75	0.0002	0.76	1.8544e-08
glycosyl ceramide (d18:2/24:1, d18:1/24:2)*	57453				0.76	1.2423e-08	0.77	3.667e-07
5-dodecenoylcarnitine (C12:1)	61769		HMDB13326	91825571	0.76	0.008	0.62	2.3258e-05
glycosyl-N-behenoyl-sphingadienine (d18:2/22:0)*	57421				0.77	6.4393e-08	0.8	3.0536e-05
palmitoleate (16:1n7)	33447	C08362	HMDB0003229	445638	0.78	0.0038	0.73	0.0218
sphinganine-1-phosphate	52605		HMDB0001383	520	0.8	4.5541e-05	0.89	0.0025
sphingomyelin (d18:1/20:2, d18:2/20:1, d16:1/22:2)*	57481				0.8	0.003	0.83	0.0369
arachidonoylcarnitine (C20:4)	57518		HMDB0006455	136212424	0.8	0.0035	0.77	0.0009
dihomo-linolenoylcarnitine (C20:3n3 or 6)*	57521				0.8	0.0002	0.85	0.0126
N-stearoylserine*	61822				0.8	0.0068	0.83	0.0089
N6,N6,N6-trimethyllysine	1498	C03793	HMDB0001325	440120	0.81	7.9142e-06	0.84	1.1957e-05
glycosyl ceramide (d18:1/20:0, d16:1/22:0)*	57595				0.81	3.7458e-05	0.82	0.0003
6-bromotryptophan	62503			9856996	0.82	7.5754e-05	0.84	3.3142e-05
3-amino-2-piperidone	62853		HMDB0000323	5200225	0.82	0.0013	0.92	0.0391
lactosyl-N-nervonoyl-sphingosine (d18:1/24:1)*	57370		HMDB0004872		0.83	4.1616e-05	0.88	0.0168
glycine	58	C00037	HMDB0000123	750	0.84	2.9746e-05	0.93	0.015
hydroxy-CMPF*	62277				0.84	0.0025	0.79	0.0006
1-(1-enyl-palmitoyl)-2-oleoyl-GPC (P-16:0/18:1)*	52478		HMDB0007996	34779384	0.85	1.0679e-05	0.87	0.0005
1-oleoyl-GPC (18:1)	48258	C03916	HMDB0002815	16081932	0.86	1.8428e-05	0.92	0.0056
sphingomyelin (d18:2/24:2)*	57479		HMDB0240644		0.86	0.0036	0.85	0.0002
decadienedioic acid (C10:2-DC)**	63685			17789717	0.86	0.0168	0.71	0.0399
threonine	1284	C00188	HMDB0000167	6288	0.87	8.7181e-05	0.92	0.0031
deoxycarnitine	36747	C01181	HMDB0001161	22620	0.87	0.0024	0.85	8.2421e-06
guanidinoacetate	43802	C00581	HMDB0000128	763	0.87	0.0005	0.82	1.2264e-07
1-lignoceroyl-GPC (24:0)	49617		HMDB0010405	24779481	0.87	0.0048	0.91	0.0046
lactosyl-N-palmitoyl-sphingosine (d18:1/16:0)	53010		HMDB0006750	53477895	0.87	9.3663e-05	0.91	0.0111
palmitoleoylcarnitine (C16:1)*	53223		HMDB0013207	71464547	0.87	0.0097	0.79	0.0002
sphingomyelin (d18:1/22:2, d18:2/22:1, d16:1/24:2)*	57477		HMDB0240672 HMDB0240670 HMDB0240669		0.87	0.0047	0.87	0.0003
N-acetylcarnosine	43488		HMDB0012881	9903482	0.88	0.0294	0.88	0.0285
glutamine_degradant*	46225				0.88	0.0346	0.7	4.4675e-05
1-(1-enyl-palmitoyl)-2-linoleoyl-GPC (P-16:0/18:2)*	52682		HMDB0011211	24779386	0.88	0.0003	0.89	0.0019
dihomo-linoleoylcarnitine (C20:2)*	57520				0.88	0.0218	0.89	0.0282
sphingosine 1-phosphate	34445	C06124	HMDB0000277	5283560	0.89	0.0044	0.92	0.0045
asparagine	512	C00152	HMDB0000168	6267	0.9	0.0153	0.87	0.0013
sphingomyelin (d18:1/20:1, d18:2/20:0)*	48491		HMDB0240610 HMDB0240632		0.9	0.0025	0.88	0.0005
N-oleoylserine	57664			44190514	0.9	0.0496	0.88	0.0175
citrulline	2132	C00327	HMDB0000904	9750	0.91	0.0011	0.86	6.3142e-05
sphingomyelin (d18:2/24:1, d18:1/24:2)*	52437		HMDB0240636 HMDB0240615	85336023	0.91	0.0057	0.92	0.0035
histidine	59	C00135	HMDB0000177	6274	0.93	0.0102	0.92	0.0002
1-(1-enyl-palmitoyl)-2-palmitoyl-GPC (P-16:0/16:0)*	52716		HMDB0011206	11146967	0.93	0.0115	0.93	0.0387
5,6-dihydrouridine	61833		HMDB0000497	94312	0.93	0.0399	0.92	0.0308
isoleucine	1125	C16424 C00407 C06418	HMDB0000172	6306	1.06	0.0048	1.09	1.4552e-05
leucine	60	C00123	HMDB0000687	6106	1.07	0.0223	1.08	0.0001
valine	1649	C00183	HMDB0000883	6287	1.13	0.0003	1.12	5.1501e-05
ribitol	15772	C00532 C01904 C00474 C00379	HMDB0002917 HMDB0000508 HMDB0001851 HMDB0000568	6912	1.13	0.0012	1.07	0.026
aconitate [cis or trans]	46173	C02341 C004174	HMDB0000958 HMDB000072	643757;444212	1.14	0.0011	1.09	0.0215
2-hydroxyarachidate*	61700			5225199	1.15	0.0408	1.15	0.0103
stearate (18:0)	1358	C01530	HMDB0000827	5281	1.16	1.6711e-05	1.13	0.0094
N-stearoyl-sphingosine (d18:1/18:0)*	54979		HMDB0004950	5283565	1.16	0.0138	1.13	0.0099
erythronate*	42420		HMDB0000613	2781043	1.17	0.0038	1.08	0.0081
ceramide (d18:1/17:0, d17:1/18:0)*	57434		HMDB0240678 HMDB0240683		1.17	0.0391	1.16	0.0038
N-stearoyltaurine	39730			168274	1.2	0.0076	1.14	0.0194
oleoyl-linoleoyl-glycerol (18:1/18:2) [1]	46798		HMDB0007219	14275396	1.2	0.023	1.2	0.0014
1-linoleoyl-GPA (18:2)*	52690		HMDB0007856		1.22	0.0256	1.35	0.0026
3-hydroxyoctanoate	22001	C20793	HMDB0001954	26613	1.23	0.0108	1.09	0.0315
creatine	27718	C00300	HMDB0000064	586	1.23	0.0001	1.16	0.0048
octadecanedioate (C18-DC)	36754		HMDB0000782	70095	1.23	0.0005	1.24	0.0014
dihomo-linoleate (20:2n6)	17805	C16525	HMDB0005060	6439848	1.24	0.0031	1.1	0.0409
ribonate	27731	C01685	HMDB0000867	5460677	1.24	0.0015	1.13	0.0004
urea	1670	C00086	HMDB0000294	1176	1.26	0.0036	1.11	0.0268
palmitoyl-arachidonoyl-glycerol (16:0/20:4) [1]*	54957		HMDB0007112	9543736	1.27	0.0192	1.49	2.1664e-05
3-methyl-2-oxovalerate	15676	C00671 C06008 C03465	HMDB0000491	440877;439286	1.28	0.0288	1.12	0.0381
N,N,N-trimethyl-5-aminovalerate	57687			14274897	1.28	0.0002	1.19	0.0015
palmitoyl-linoleoyl-glycerol (16:0/18:2) [1]*	52633		HMDB0007103	9543695	1.29	0.0031	1.27	6.9354e-05
palmitoyl-docosahexaenoyl-glycerol (16:0/22:6) [1]*	57373		HMDB0007121	9543827	1.3	0.0123	1.43	0.0069
tetrahydrocortisone glucuronide (5)	64591				1.3	0.0312	1.25	0.0168
maltose	15586	C00208	HMDB0000163	10991489	1.31	0.021	1.25	0.0242
formiminoglutamate	43493	C00439	HMDB0000854	439233	1.31	0.0184	1.16	0.0093
adrenate (22:4n6)	32980	C16527	HMDB0002226	5497181;5282844	1.32	0.0002	1.22	0.0053
1-stearoyl-2-docosahexaenoyl-GPE (18:0/22:6)*	52466		HMDB0009012	9546798	1.32	0.0023	1.24	0.0036
oleoyl-arachidonoyl-glycerol (18:1/20:4) [1]*	54960		HMDB0007228	9543786	1.32	0.0002	1.22	0.0044
pantothenate	1508	C00864	HMDB0000210	6613	1.33	3.4826e-05	1.15	0.001
lyxonate	61858		HMDB0060255		1.33	1.0488e-05	1.04	0.0167
1-stearoyl-2-linoleoyl-GPE (18:0/18:2)*	52446		HMDB0008994	9546749	1.34	0.0396	1.25	0.0138
margarate (17:0)	1121		HMDB0002259	10465	1.35	5.2375e-06	1.2	0.0019
1-dihomo-linolenylglycerol (20:3)	48341		HMDB0011577		1.35	0.0083	1.33	0.0013
1-(1-enyl-stearoyl)-2-oleoyl-GPE (P-18:0/18:1)	52614		HMDB0011375	42607457	1.35	0.0007	1.15	0.0115
linoleoyl-linoleoyl-glycerol (18:2/18:2) [1]*	54968		HMDB0007248	9543729	1.35	0.0013	1.27	0.0017
5-hydroxyhexanoate	31938		HMDB0000525 HMDB0000409	170748	1.36	0.0077	1.61	0.0002
6-oxopiperidine-2-carboxylate	43231		HMDB0061705	3014237	1.36	0.0003	1.12	0.0242
bilirubin degradation product, C17H18N2O4 (2)**	64407				1.36	0.041	0.78	0.0261
tiglylcarnitine (C5:1-DC)	35428		HMDB0002366	22833596	1.4	3.0328e-06	1.19	0.006
oleoyl-arachidonoyl-glycerol (18:1/20:4) [2]*	54961		HMDB0007228	9543786	1.4	0.0001	1.24	0.0024
lithocholate sulfate (1)	62526			451489	1.41	0.005	1.47	0.0003
phenylacetylglutamine	35126	C04148	HMDB0006344	92258	1.42	0.0034	1.11	0.0296
1-palmitoyl-2-docosahexaenoyl-GPE (16:0/22:6)*	52465		HMDB0008946	9546799	1.42	0.0055	1.28	0.004
2-hydroxynervonate*	61698			5312783	1.44	9.7184e-07	1.14	0.0076
N-stearoyl-sphinganine (d18:0/18:0)*	1759		HMDB0011761	5283573	1.45	0.0044	1.31	0.0025
1-palmitoyl-2-linoleoyl-GPE (16:0/18:2)	42449		HMDB0005322	9546747	1.45	0.0069	1.23	0.0115
deoxycholic acid 12-sulfate*	63688				1.45	0.0087	2.05	0.0003
fucitol	38313			445724	1.46	0.0003	1.15	0.0016
2-aminobutyrate	42374	C02356	HMDB0000452	80283	1.46	9.665e-10	1.25	1.7109e-06
palmitoyl-arachidonoyl-glycerol (16:0/20:4) [2]*	54958		HMDB0007112	9543736	1.46	0.0035	1.4	0.0006
3,4-dihydroxybutyrate	62952		HMDB0000337	150929	1.46	5.124e-12	1.23	5.9114e-06
1-arachidonylglycerol (20:4)	34397	C13857	HMDB11578	16019980;5282281	1.47	9.633e-06	1.22	0.0106
3-hydroxydodecanedioate*	62915		HMDB0000413	16663321	1.5	2.7921e-05	1.29	0.0002
1-oleoylglycerol (18:1)	21184		HMDB0011567	5283468	1.51	0.0276	1.34	0.0039
bilirubin degradation product, C17H18N2O4 (3)**	64408				1.51	0.0147	0.75	0.0087
2-oleoylglycerol (18:1)	21232		HMDB0011537	5319879	1.52	0.0052	1.36	0.0119
1-linolenoylglycerol (18:3)	34393		HMDB0011569	53480978	1.52	0.0038	1.26	0.0312
3-hydroxyisobutyrate	1549	C01188 C06001	HMDB0000023 HMDB0000336	11966314	1.53	2.181e-05	1.28	0.0006
maltotriose	44688	C01835	HMDB0001262	439586	1.53	0.0325	1.09	0.0238
3-hydroxysebacate	31943		HMDB0000350	3017884	1.55	0.0008	1.29	0.0054
2-linoleoylglycerol (18:2)	32506		HMDB0011538	5365676	1.56	0.0027	1.24	0.0057
1-linoleoylglycerol (18:2)	27447		HMDB0011568	5283469	1.69	0.0002	1.27	0.0065
2-hydroxybutyrate/2-hydroxyisobutyrate	52281	C21297 C05984	HMDB0000729 HMDB00008	4277439;440864	1.72	8.805e-12	1.47	6.622e-09
alpha-CMBHC glucuronide	63926				1.77	7.7697e-06	1.17	0.0156
11beta-hydroxyandrosterone glucuronide	63251		HMDB0010351		1.78	0.0003	1.29	0.0184
2-keto-3-deoxy-gluconate	48141	C00204	HMDB0001353	161227	1.83	4.8011e-08	1.29	0.0008
(S)-3-hydroxybutyrylcarnitine	52984		HMDB0013127	71464477	1.86	1.0534e-10	1.41	0.0003
gluconate	587	C00257	HMDB0000625	3085666;10690	1.88	7.6e-13	1.6	2.952e-09
glucose	48152	C00031	HMDB0000122	5793	1.88	0	1.56	0
fructose	48195	C00095	HMDB0000660	2723872	1.93	2.1497e-10	1.62	0
1-docosahexaenoylglycerol (22:6)	35153		HMDB0011587	53480995	2.01	1.2067e-05	1.47	0.0007
L-urobilin	40173	C05793	HMDB0240259	5280818	2.03	0.0006	1.81	0.0011
mannonate*	62864			3246006	2.07	0	1.88	2.99e-13
fructosyllysine	46227		HMDB0034879	9839580	2.08	0	1.59	1.924e-12
11-ketoetiocholanolone glucuronide	47135				2.25	0.0002	1.29	0.0068
(R)-3-hydroxybutyrylcarnitine	43264		HMDB0013127	53481617	2.39	1.019e-08	1.56	0.0005
taurodeoxycholate	12261	C05463	HMDB0000896	2733768	2.43	0.0097	2.54	0.0027
mannose	48153	C00159 C02209 C00936	HMDB0000169	185698;82308;18950;439680	2.65	0	1.98	0
11beta-hydroxyetiocholanolone glucuronide*	64418				2.68	0.0003	1.24	0.0159
glyburide	63916	D00336 C07022	HMDB0015151	3488	3.02	0.0017	1.55	0.0127
3-hydroxyhippurate sulfate	62530			186339	3.5	0.0009	1.14	0.0133
ferulic acid 4-sulfate	47114		HMDB0029200	6305574	3.72	0.0006	1.6	0.0107
hydroxypioglitazone (M-IV)	43580			4147757	4.47	0.0046	1.27	0.0081
ketopioglitazone	43579			5201446	9.15	0.0043	1.16	0.0142
pioglitazone	33139	DG00117 D08378 C07675	HMDB0015264	4829	31.88	0.0068	6.12	0.0049
metformin	38306	C07151	HMDB0001921	4091	165.4	0	20.27	0
gliclazide	64330				672.82	0.0116	2.58	0.0026
